# Supplementary material for: Tracking N- and C-termini of C. elegans polycystin-1 reveals their distinct targeting requirements and functions in cilia and extracellular vesicles
Source: PLoS Genet. 2022 Dec 27;18(12):e1010560. doi: 10.1371/journal.pgen.1010560 (PMC9829181; doi:10.1371/journal.pgen.1010560)
Supplement: S3 Table — (XLSX) [file pgen.1010560.s015.xlsx]

## Sheet: Fig 1
Dataset 1											1H
	slice	count	total area	average size	percent area	mean					Ray 1					Ray 2					Ray 3					Ray 4					Ray 5					Ray 7					Ray 8					Ray 9
quantification_2020_08_31__18_27_14_Out-Orthogonal Projection-16	1	133	408	3.068	0.156	255					Averages					Averages					Averages					Averages					Averages					Averages					Averages					averages
	2	1	3	3	0.001	255					Distance::Distance!!R	Channel_1::ChA-T1!!R	Channel_2::ChA-T2!!R			Distance::Distance!!R	Channel_1::ChA-T1!!R	Channel_2::ChA-T2!!R			Distance::Distance!!R	Channel_1::ChA-T1!!R	Channel_2::ChA-T2!!R			Distance::Distance!!R	Channel_1::ChA-T1!!R	Channel_2::ChA-T2!!R			Distance::Distance!!R	Channel_1::ChA-T1!!R	Channel_2::ChA-T2!!R			Distance::Distance!!R	Channel_1::ChA-T1!!R	Channel_2::ChA-T2!!R			Distance::Distance!!R	Channel_1::ChA-T1!!R	Channel_2::ChA-T2!!R			Distance::Distance!!R	Channel_1::ChA-T1!!R	Channel_2::ChA-T2!!R
quantification_2020_08_31__18_32_05_Out-Orthogonal Projection-17	1	344	964	2.802	0.368	255					nm	CTM	NTM			nm	CTM	NTM			nm	CTM	NTM			nm	CTM	NTM			nm	CTM	NTM			nm	CTM	NTM			nm	CTM	NTM			nm	CTM	NTM
	2	0	0		0						0	0.273407	0.112371			0	0.100848	0.00745947			0	0.176774	0.025662			0	0.131655	0.00544235			0	0.24253	0.0304069			0	0.285856	0.0132865			0	0.15737	0.0141768			0	0.196001	0.00121848
quantification_2020_08_31__18_38_26_Out-Orthogonal Projection-18	1	57	96	1.684	0.037	255					132.506	0.651826	0.140228			132.75	0.362678	0.00907535			132.406	0.461423	0.0337089			132.512	0.31293	0.00774913			132.655	0.523476	0.0576552			132.632	0.567322	0.0216216			132.531	0.367855	0.01958			132.36	0.422212	0.00507759
	2	2	19	9.5	0.007	255					265.012	0.542443	0.188885			265.499	0.678051	0.00927109			264.811	0.693805	0.0427134			265.024	0.454828	0.0113112			265.31	0.621474	0.0790005			265.264	0.670081	0.0303468			265.063	0.611057	0.0222208			264.719	0.537184	0.00591783
quantification_2020_08_31__18_55_17_Out-Orthogonal Projection-14	1	169	844	4.994	0.322	255					397.518	0.403766	0.234524			398.249	0.55673	0.0102417			397.217	0.492577	0.0664593			397.536	0.507056	0.0284545			397.964	0.434226	0.107423			397.895	0.486312	0.0653355			397.594	0.44533	0.0295459			397.079	0.31144	0.0110263
	2	0	0		0						530.024	0.343104	0.236085			530.999	0.291189	0.018625			529.622	0.248493	0.098369			530.048	0.342965	0.048322			530.619	0.325107	0.144829			530.527	0.36937	0.102557			530.126	0.283998	0.0289645			529.439	0.192377	0.0201116
quantification_2020_08_31__19_17_39_Out-Orthogonal Projection-15	1	42	79	1.881	0.03	255					662.53	0.238277	0.316314			663.748	0.181496	0.0248806			662.028	0.133284	0.177271			662.56	0.237103	0.11455			663.274	0.33734	0.224404			663.159	0.32231	0.165117			662.657	0.182659	0.0714806			661.799	0.124313	0.0351432
	2	0	0		0						795.036	0.302642	0.424603			796.498	0.127483	0.0304916			794.433	0.153931	0.22892			795.072	0.227099	0.176213			795.929	0.326965	0.291964			795.791	0.288411	0.233366			795.189	0.174271	0.117806			794.158	0.121965	0.0672355
											927.542	0.327478	0.473332			929.248	0.133871	0.050291			926.839	0.21428	0.274367			927.584	0.283522	0.321158			928.583	0.325676	0.345682			928.423	0.282579	0.28812			927.72	0.183863	0.21422			926.518	0.148297	0.113141
											1060.05	0.339172	0.569005			1062	0.150445	0.0819052			1059.24	0.322716	0.319062			1060.1	0.320748	0.46738			1061.24	0.377056	0.373863			1061.05	0.266054	0.34431			1060.25	0.163625	0.287043			1058.88	0.251448	0.156052
	CTM	NTM									1192.55	0.304437	0.666209			1194.75	0.163439	0.124161			1191.65	0.393301	0.385777			1192.61	0.419309	0.551793			1193.89	0.400713	0.40582			1193.69	0.317117	0.418058			1192.78	0.136381	0.350957			1191.24	0.41426	0.214646
quantification_2020_08_31__18_27_14_Out-Orthogonal Projection-16	133	1									1325.06	0.308851	0.696879			1327.5	0.156833	0.174043			1324.06	0.36219	0.437431			1325.12	0.322386	0.554921			1326.55	0.33068	0.455582			1326.32	0.312798	0.497744			1325.31	0.142571	0.397276			1323.6	0.389292	0.263013
quantification_2020_08_31__18_32_05_Out-Orthogonal Projection-17	344	0									1457.57	0.385992	0.736652			1460.25	0.164804	0.233734			1456.46	0.33919	0.482466			1457.63	0.314388	0.512364			1459.2	0.337047	0.508871			1458.95	0.282539	0.566797			1457.85	0.104203	0.456509			1455.96	0.365298	0.302606
quantification_2020_08_31__18_38_26_Out-Orthogonal Projection-18	57	2									1590.07	0.339798	0.706951			1593	0.161115	0.280656			1588.87	0.263278	0.517552			1590.14	0.316683	0.498338			1591.86	0.36444	0.585641			1591.58	0.285364	0.633323			1590.38	0.0964599	0.427736			1588.32	0.328806	0.365294
quantification_2020_08_31__18_55_17_Out-Orthogonal Projection-14	169	0									1722.58	0.282554	0.675403			1725.75	0.159536	0.355788			1721.27	0.265386	0.560934			1722.66	0.329001	0.505703			1724.51	0.30423	0.669599			1724.21	0.332436	0.70635			1722.91	0.114666	0.467944			1720.68	0.344035	0.410211
quantification_2020_08_31__19_17_39_Out-Orthogonal Projection-15	42	0									1855.08	0.266947	0.732033			1858.5	0.161884	0.382986			1853.68	0.271979	0.580497			1855.17	0.291399	0.499889			1857.17	0.330746	0.753945			1856.85	0.33971	0.733188			1855.44	0.0869972	0.585816			1853.04	0.304929	0.460421
mScarlet::LOV-1::mNeonGreen EVs	149	0.6									1987.59	0.261806	0.680713			1991.24	0.195762	0.418494			1986.08	0.277998	0.64509			1987.68	0.281795	0.523317			1989.82	0.302022	0.784904			1989.48	0.349158	0.692554			1987.97	0.0705999	0.668052			1985.4	0.21421	0.508833
											2120.1	0.239932	0.607248			2123.99	0.190925	0.432125			2118.49	0.248272	0.725334			2120.19	0.283632	0.594348			2122.48	0.285112	0.804249			2122.11	0.314373	0.701601			2120.5	0.0614906	0.748635			2117.76	0.157661	0.628182
Dataset 2											2252.6	0.221904	0.607888			2256.74	0.188502	0.448096			2250.89	0.195342	0.713457			2252.71	0.301931	0.652334			2255.13	0.292433	0.79544			2254.74	0.336188	0.686111			2253.03	0.0638659	0.739505			2250.12	0.136756	0.663785
											2385.11	0.277322	0.755072			2389.49	0.206778	0.501454			2383.3	0.201763	0.742107			2385.22	0.242396	0.689195			2387.79	0.354497	0.767079			2387.37	0.33733	0.707104			2385.57	0.126812	0.829646			2382.48	0.119977	0.762669
	slice	count	total area	average size	percent area	mean					2517.61	0.275134	0.778953			2522.24	0.183238	0.562419			2515.71	0.268033	0.749899			2517.73	0.190705	0.696124			2520.44	0.471215	0.711128			2520	0.347528	0.727863			2518.1	0.132402	0.849775			2514.83	0.117047	0.760613
mixedquantification_2020_09_01__19_25_30_Out-Orthogonal Projection-45	1	95	533	5.611	0.203	255					2650.12	0.300135	0.630554			2654.99	0.173997	0.602226			2648.11	0.303481	0.734028			2650.24	0.154235	0.738257			2653.1	0.46196	0.659004			2652.64	0.444791	0.72963			2650.63	0.217496	0.785129			2647.19	0.12614	0.830051
	2	6	6	1	0.002	255					2782.63	0.247299	0.672431			2787.74	0.169967	0.623276			2780.52	0.287139	0.712092			2782.75	0.207439	0.775256			2785.75	0.46645	0.604756			2785.27	0.449117	0.719419			2783.16	0.337057	0.829832			2779.55	0.14361	0.843371
mixedquantification_2020_09_01__19_29_31_Out-Orthogonal Projection-46	1	136	537	3.949	0.205	255					2915.13	0.278585	0.622889			2920.49	0.147843	0.651582			2912.92	0.335867	0.762671			2915.27	0.294554	0.706975			2918.4	0.510174	0.586542			2917.9	0.43747	0.699698			2915.69	0.402521	0.6659			2911.91	0.174575	0.872384
	2	0	0		0						3047.64	0.270882	0.684317			3053.24	0.187779	0.659381			3045.33	0.431561	0.718638			3047.78	0.375827	0.651442			3051.06	0.498439	0.564441			3050.53	0.439317	0.610559			3048.22	0.337819	0.614444			3044.27	0.192409	0.842708
mixedquantification_2020_09_01__19_38_06_Out-Orthogonal Projection-37	1	262	927	3.538	0.354	255					3180.14	0.294358	0.65378			3185.99	0.171893	0.65021			3177.73	0.422923	0.677599			3180.29	0.490367	0.617323			3183.71	0.468933	0.532412			3183.16	0.379284	0.571806			3180.75	0.360781	0.550103			3176.63	0.262389	0.800875
	2	0	0		0						3312.65	0.303237	0.55012			3318.74	0.239321	0.648882			3310.14	0.481246	0.685732			3312.8	0.565323	0.586125			3316.37	0.451939	0.497142			3315.79	0.433545	0.550666			3313.29	0.463665	0.496239			3308.99	0.335501	0.727212
mixedquantification_2020_09_01__19_43_56_Out-Orthogonal Projection-38	1	174	841	4.833	0.321	255					3445.16	0.253478	0.549334			3451.49	0.287588	0.633704			3442.54	0.483014	0.591062			3445.31	0.590056	0.588105			3449.02	0.478147	0.460103			3448.43	0.462694	0.498591			3445.82	0.40016	0.499582			3441.35	0.42377	0.617679
	2	0	0		0						3577.66	0.231694	0.566405			3584.24	0.346236	0.666856			3574.95	0.509283	0.566582			3577.83	0.613168	0.546567			3581.68	0.498295	0.454358			3581.06	0.496139	0.500748			3578.35	0.398772	0.480703			3573.71	0.499144	0.588592
mixedquantification_2020_09_01__19_49_22_Out-Orthogonal Projection-39	1	144	1600	11.111	0.61	255					3710.17	0.255715	0.490578			3716.99	0.391544	0.680909			3707.35	0.475174	0.483698			3710.34	0.589847	0.545053			3714.33	0.472712	0.461343			3713.69	0.460755	0.480788			3710.88	0.403885	0.489779			3706.07	0.518881	0.58527
	2	0	0		0						3842.68	0.37405	0.499889			3849.74	0.46047	0.640631			3839.76	0.466964	0.456573			3842.85	0.557424	0.527467			3846.99	0.391644	0.41038			3846.32	0.422892	0.45712			3843.41	0.477535	0.478911			3838.43	0.50068	0.492476
mixedquantification_2020_09_01__19_57_15_Out-Orthogonal Projection-40	1	64	147	2.297	0.056	255					3975.18	0.318599	0.474429			3982.49	0.480926	0.685271			3972.17	0.385142	0.374627			3975.36	0.602607	0.540545			3979.64	0.339419	0.390204			3978.95	0.40054	0.462422			3975.94	0.487677	0.529843			3970.79	0.445269	0.447611
	2	3	3	1	0.001	255					4107.69	0.286183	0.453308			4115.24	0.509138	0.70798			4104.57	0.335582	0.326583			4107.87	0.625424	0.545777			4112.3	0.329691	0.350329			4111.59	0.371427	0.43333			4108.47	0.466946	0.50639			4103.15	0.42496	0.40597
mixedquantification_2020_09_01__20_04_46_Out-Orthogonal Projection-42	1	112	307	2.741	0.117	255					4240.19	0.231565	0.414515			4247.99	0.499866	0.707762			4236.98	0.242912	0.310275			4240.39	0.610617	0.51614			4244.95	0.318753	0.360515			4244.22	0.332805	0.403915			4241.01	0.513463	0.485484			4235.51	0.491115	0.418918
	2	6	7	1.167	0.003	255					4372.7	0.190552	0.349733			4380.74	0.457009	0.631239			4369.38	0.287824	0.2937			4372.9	0.683086	0.506599			4377.61	0.251305	0.328976			4376.85	0.316615	0.413112			4373.54	0.485689	0.51999			4367.87	0.433673	0.408924
mixedquantification_2020_09_01__20_08_28_Out-Orthogonal Projection-43	1	78	285	3.654	0.109	255					4505.21	0.0884202	0.362137			4513.49	0.359785	0.596912			4501.79	0.276083	0.292212			4505.41	0.630307	0.494457			4510.26	0.175135	0.278527			4509.48	0.330943	0.383612			4506.07	0.373974	0.519384			4500.23	0.353567	0.380812
	2	0	0		0						4637.71	0.0945295	0.336072			4646.24	0.292527	0.594621			4634.19	0.34586	0.296209			4637.92	0.604283	0.526716			4642.92	0.132069	0.251796			4642.11	0.323839	0.362924			4638.6	0.314617	0.492262			4632.59	0.318782	0.356475
mixedquantification_2020_09_01__20_13_17_Out-Orthogonal Projection-44	1	47	193	4.106	0.074	255					4770.22	0.0695753	0.343061			4778.99	0.253604	0.553354			4766.6	0.251979	0.307663			4770.43	0.507568	0.521488			4775.57	0.148344	0.236399			4774.74	0.292095	0.343682			4771.13	0.303642	0.432335			4764.95	0.269364	0.330912
	2	7	8	1.143	0.003	255					4902.72	0.0484156	0.273208			4911.74	0.254458	0.541718			4899	0.272177	0.296568			4902.95	0.513175	0.492961			4908.23	0.12772	0.233126			4907.38	0.261801	0.332552			4903.66	0.279991	0.434517			4897.31	0.298168	0.346464
											5035.23	0.0426186	0.229078			5044.49	0.155466	0.487626			5031.41	0.279982	0.298099			5035.46	0.474655	0.489534			5040.88	0.121605	0.227891			5040.01	0.216146	0.314284			5036.19	0.251139	0.451615			5029.67	0.279802	0.374853
											5167.74	0.0502055	0.272466			5177.24	0.151832	0.497718			5163.82	0.279741	0.296592			5167.97	0.410675	0.485687			5173.54	0.0982762	0.231782			5172.64	0.236138	0.310744			5168.73	0.230168	0.445711			5162.03	0.293282	0.368271
	CTM	NTM									5300.24	0.0567488	0.232779			5309.99	0.118762	0.478415			5296.22	0.219698	0.270981			5300.48	0.357348	0.46537			5306.19	0.0629215	0.213097			5305.27	0.196699	0.301879			5301.26	0.218532	0.393667			5294.39	0.37062	0.374841
mixedquantification_2020_09_01__19_25_30_Out-Orthogonal Projection-45	95	6									5432.75	0.0404976	0.200622			5442.74	0.0685053	0.456248			5428.63	0.235546	0.28428			5432.99	0.353099	0.435742			5438.84	0.0574191	0.204273			5437.9	0.201078	0.32451			5433.79	0.308148	0.370143			5426.75	0.381344	0.344079
mixedquantification_2020_09_01__19_29_31_Out-Orthogonal Projection-46	136	0									5565.25	0.0625393	0.224667			5575.49	0.0539055	0.458792			5561.03	0.161215	0.283008			5565.51	0.32892	0.428201			5571.5	0.0673831	0.206388			5570.54	0.190778	0.345043			5566.32	0.223624	0.349314			5559.11	0.359255	0.323169
mixedquantification_2020_09_01__19_38_06_Out-Orthogonal Projection-37	262	0									5697.76	0.0440715	0.220464			5708.24	0.0417457	0.46641			5693.44	0.247139	0.279121			5698.02	0.332325	0.375277			5704.15	0.0508304	0.179373			5703.17	0.151227	0.336506			5698.85	0.200251	0.326847			5691.47	0.356837	0.309484
mixedquantification_2020_09_01__19_43_56_Out-Orthogonal Projection-38	174	0									5830.27	0.0346658	0.244449			5840.99	0.0289049	0.449464			5825.84	0.229045	0.279803			5830.53	0.270863	0.340746			5836.81	0.0437161	0.202716			5835.8	0.137798	0.326551			5831.38	0.13594	0.316478			5823.83	0.317006	0.298943
mixedquantification_2020_09_01__19_49_22_Out-Orthogonal Projection-39	144	0									5962.77	0.0366853	0.161274			5973.73	0.0330822	0.439006			5958.25	0.244878	0.263761			5963.04	0.243576	0.364969			5969.46	0.0314388	0.197933			5968.43	0.122779	0.293089			5963.92	0.106112	0.280442			5956.19	0.340508	0.269089
mixedquantification_2020_09_01__19_57_15_Out-Orthogonal Projection-40	64	3									6095.28	0.0296214	0.201881			6106.48	0.0241752	0.400211			6090.65	0.197376	0.26388			6095.55	0.202755	0.354333			6102.12	0.0303437	0.207343			6101.06	0.0881833	0.278159			6096.45	0.118341	0.302906			6088.55	0.330974	0.260242
mixedquantification_2020_09_01__20_04_46_Out-Orthogonal Projection-42	112	6									6227.78	0.0440189	0.193008			6239.23	0.025754	0.388428			6223.06	0.113305	0.263707			6228.07	0.253575	0.374192			6234.77	0.0312858	0.165861			6233.69	0.0614944	0.270252			6228.98	0.103954	0.308302			6220.91	0.271768	0.257483
mixedquantification_2020_09_01__20_08_28_Out-Orthogonal Projection-43	78	0									6360.29	0.0362428	0.143954			6371.98	0.0191527	0.374112			6355.47	0.0872877	0.231173			6360.58	0.164012	0.338864			6367.43	0.0263662	0.173894			6366.33	0.0943366	0.258579			6361.51	0.0922612	0.281791			6353.27	0.222385	0.254203
mixedquantification_2020_09_01__20_13_17_Out-Orthogonal Projection-44	47	7									6487.17	0.0307206	0.133724			6504.73	0.030643	0.414622			6487.87	0.0681343	0.25511			6493.09	0.146234	0.332439			6500.08	0.0190681	0.173503			6498.96	0.0987058	0.262654			6494.04	0.0995254	0.264956			6485.63	0.159367	0.229316
mScarlet::LOV-1::mNeonGreen EVs	123.556	2.44444									6619.56	0.032562	0.148281			6637.48	0.0298157	0.383944			6620.28	0.0463389	0.248456			6625.6	0.0915836	0.289986			6632.74	0.0260384	0.211315			6631.59	0.0751162	0.28382			6626.57	0.0870974	0.261386			6617.99	0.102793	0.180112
											6751.95	0.0219292	0.126246			6770.23	0.0306761	0.363857			6752.68	0.0280195	0.238251			6758.12	0.0782667	0.271244			6765.39	0.0221263	0.204606			6764.22	0.0724176	0.304784			6759.1	0.105441	0.201259			6750.35	0.0707418	0.154953
											6884.34	0.0173974	0.167904			6902.98	0.0258208	0.344402			6885.09	0.0299595	0.243699			6890.63	0.117374	0.278278			6898.05	0.0312016	0.208831			6896.85	0.102853	0.316718			6891.64	0.120235	0.197915			6882.71	0.100571	0.138553
Normality Tests											7016.73	0.0185222	0.132364			7035.73	0.0334739	0.300343			7017.49	0.0424734	0.229897			7023.14	0.0962583	0.29121			7030.7	0.0269574	0.202686			7029.48	0.0881677	0.309851			7024.17	0.121471	0.18665			7015.07	0.0864244	0.12962
	CTM	NTM									7149.12	0.0233545	0.108665			7168.48	0.0258939	0.276646			7149.9	0.0341675	0.217747			7155.65	0.0885563	0.298333			7163.36	0.0240115	0.172958			7162.12	0.0840456	0.286685			7156.7	0.099799	0.201555			7147.43	0.0872233	0.146115
Test for normal distribution											7283.95	0.0350377	0.12191			7301.23	0.0215696	0.254596			7282.3	0.0421593	0.239939			7288.16	0.0705631	0.280507			7296.01	0.023267	0.144049			7294.75	0.0691066	0.242827			7289.23	0.108862	0.189318			7279.79	0.0846117	0.129489
Anderson-Darling test											7416.38	0.0531092	0.143669			7433.98	0.024751	0.252795			7414.71	0.0394706	0.271763			7420.68	0.0440126	0.247813			7428.67	0.0197617	0.122474			7427.38	0.0736018	0.235743			7421.76	0.125392	0.193487			7412.14	0.079325	0.151597
A2*	0.591	1.832									7548.82	0.0331819	0.247433			7566.73	0.0268021	0.307248			7547.12	0.0371272	0.251892			7553.19	0.0353913	0.240744			7561.32	0.0166538	0.117288			7560.01	0.0486521	0.252357			7554.29	0.112599	0.186778			7544.5	0.069742	0.161122
P value	0.101	<0.0001									7681.25	0.0282976	0.19042			7693.28	0.0421188	0.344203			7679.52	0.0338383	0.258578			7685.7	0.0406239	0.249388			7693.98	0.023339	0.130209			7692.64	0.0515566	0.273453			7686.82	0.150476	0.211831			7676.86	0.0756975	0.15675
Passed normality test (alpha=0.05)?	Yes	No									7813.69	0.0447518	0.158458			7825.92	0.0298573	0.334262			7811.93	0.0495813	0.30456			7818.21	0.0327917	0.214004			7826.63	0.0406046	0.120909			7825.28	0.0500059	0.233849			7819.36	0.0995104	0.206998			7809.22	0.074119	0.142017
P value summary	ns	****									7946.12	0.0381771	0.11934			7958.57	0.0292464	0.336966			7944.33	0.0400093	0.310755			7950.72	0.0256736	0.204924			7959.29	0.0291378	0.107333			7957.91	0.0381422	0.214635			7951.89	0.129521	0.20257			7941.58	0.0735748	0.137861
											8078.56	0.033241	0.123053			8091.21	0.0321298	0.265188			8076.74	0.0452165	0.297531			8083.24	0.0261706	0.185654			8091.94	0.0339908	0.112765			8090.54	0.0362108	0.240916			8084.42	0.0785857	0.157156			8073.94	0.0738547	0.130829
Shapiro-Wilk test											8210.99	0.027285	0.109313			8223.85	0.0269841	0.262787			8209.14	0.0431177	0.306849			8215.75	0.0276711	0.186539			8224.59	0.0219907	0.100117			8223.17	0.0360382	0.23142			8216.95	0.0906029	0.150745			8206.3	0.0639308	0.116921
W	0.8773	0.7088									8343.43	0.0217525	0.147159			8356.5	0.0316846	0.249122			8341.55	0.0403284	0.305591			8348.26	0.0247887	0.186163			8357.25	0.02243	0.0958861			8355.8	0.042966	0.216144			8349.48	0.100856	0.164723			8338.66	0.070656	0.117321
P value	0.0533	0.0005									8475.86	0.0339788	0.0811268			8489.14	0.0401214	0.212837			8473.95	0.0389022	0.305579			8480.77	0.0282736	0.181719			8489.9	0.0168391	0.0712739			8483.62	0.0481291	0.211366			8482.01	0.0830304	0.160033			8471.02	0.0760179	0.117615
Passed normality test (alpha=0.05)?	Yes	No									8608.3	0.0287833	0.103402			8621.78	0.034762	0.231013			8606.36	0.0307417	0.31509			8613.28	0.0230693	0.197397			8622.56	0.0252306	0.0697784			8610.94	0.0492361	0.212654			8614.54	0.0872581	0.149671			8603.38	0.0689347	0.136017
P value summary	ns	***									8740.74	0.0412278	0.104527			8754.42	0.0373902	0.245957			8738.77	0.0406012	0.335626			8745.8	0.0266136	0.231269			8755.21	0.0195565	0.0645364			8743.42	0.04823	0.207679			8747.08	0.100047	0.155227			8735.74	0.0745869	0.151539
											8873.17	0.0322934	0.0785303			8887.07	0.0445096	0.26256			8871.17	0.0417238	0.370099			8878.31	0.0159214	0.23898			8887.87	0.029079	0.0632961			8875.9	0.06258	0.209731			8879.61	0.100883	0.151107			8868.1	0.0671815	0.155132
Kolmogorov-Smirnov test											9014.39	0.0283368	0.088348			9019.71	0.0288916	0.250181			9003.58	0.039133	0.384086			9010.82	0.0176469	0.264106			9020.52	0.0258251	0.0584428			9008.37	0.0478343	0.168961			9012.14	0.0992071	0.158648			9000.46	0.0691121	0.148935
KS distance	0.1718	0.3223									9146.96	0.0404887	0.16108			9152.35	0.0408267	0.226318			9135.98	0.0751817	0.35222			9143.33	0.0201586	0.259531			9151.59	0.0203917	0.0489169			9140.85	0.0682519	0.156797			9144.67	0.121346	0.161016			9132.82	0.0882949	0.145332
P value	>0.1000	0.0003									9279.52	0.0321111	0.144433			9285	0.031614	0.21769			9268.39	0.0766163	0.331541			9275.84	0.0265252	0.265176			9286.12	0.0204861	0.0537411			9278.59	0.0889336	0.195545			9277.2	0.128789	0.166315			9265.18	0.0937973	0.131593
Passed normality test (alpha=0.05)?	Yes	No									9406.62	0.0654237	0.0756061			9417.64	0.039198	0.267597			9400.79	0.0899144	0.315936			9408.36	0.0260334	0.255833			9418.78	0.0321955	0.0642133			9411.14	0.121063	0.185222			9409.73	0.105427	0.13935			9397.54	0.0773444	0.120892
P value summary	ns	***									9539.11	0.0375995	0.0886303			9550.28	0.0546743	0.372597			9533.2	0.065167	0.294871			9540.87	0.0485838	0.306174			9551.44	0.029005	0.0621004			9543.69	0.0772691	0.123678			9542.26	0.0853098	0.154273			9529.9	0.0856528	0.0974783
											9671.26	0.0595855	0.162431			9682.92	0.0353257	0.450816			9665.6	0.0737321	0.286283			9673.38	0.0581624	0.321515			9685.27	0.01849	0.0685091			9676.24	0.0917761	0.0775065			9674.8	0.0713251	0.130423			9662.26	0.0949923	0.0935705
Number of values	14	14									9803.74	0.0253045	0.157664			9815.57	0.0326246	0.425803			9798.01	0.0642361	0.290003			9805.89	0.047713	0.29818			9817.94	0.0145384	0.103825			9808.8	0.0599668	0.0560978			9807.33	0.0937963	0.142318			9794.62	0.0852971	0.10455
											9936.23	0.0488864	0.161069			9948.21	0.0270119	0.368409			9930.41	0.0749073	0.284362			9938.4	0.0478945	0.26339			9950.62	0.0161516	0.126345			9941.35	0.0660307	0.0412691			9939.86	0.117911	0.169976			9926.98	0.0879718	0.123297
											10068.7	0.0314907	0.170181			10080.9	0.0163846	0.328882			10062.8	0.0768393	0.298222			10070.9	0.025419	0.245351			10083.3	0.0198951	0.102022			10073.9	0.0813508	0.0239061			10072.4	0.175547	0.177812			10059.3	0.0887424	0.167888
Welch's t test of LOV-1 EV Release											10201.2	0.0507159	0.217869			10213.5	0.0473057	0.363109			10195.2	0.0732192	0.304441			10203.4	0.0290178	0.251908			10216	0.0128423	0.0734556			10206.4	0.104615	0.0187876			10204.9	0.173705	0.196416			10191.7	0.0729298	0.204064
											10333.7	0.0331691	0.231987			10346.1	0.0247174	0.346304			10327.6	0.0556489	0.316561			10335.9	0.0508759	0.257721			10348.6	0.0141795	0.0386277			10328.9	0.110603	0.0230575			10337.5	0.168047	0.204944			10324.1	0.0777213	0.215097
Table Analyzed	LOV-1 EV Release										10466.2	0.0538511	0.334725			10478.8	0.0316544	0.306743			10460	0.0590845	0.303528			10468.5	0.0338061	0.222931			10481.3	0.016574	0.0317137			10461.3	0.134189	0.0195855			10470	0.152574	0.209078			10459.1	0.0770616	0.219965
											10598.6	0.0220645	0.324476			10611.4	0.025281	0.236014			10592.4	0.0381393	0.250836			10601	0.0234649	0.240274			10610	0.0136923	0.0220135			10593.8	0.128513	0.0158523			10602.5	0.145027	0.201012			10591.5	0.0830787	0.172275
Column B	NTM										10731.1	0.0415659	0.298114			10744.1	0.0279703	0.273416			10724.8	0.0568407	0.258522			10733.5	0.0355852	0.234496			10742.6	0.0168428	0.0199436			10729.3	0.0387564	0.00786873			10735	0.172406	0.190046			10723.9	0.087538	0.128259
vs.	vs.										10863.6	0.064582	0.229097			10876.7	0.0255499	0.24497			10857.3	0.0682293	0.253523			10866	0.0380836	0.230279			10875.3	0.0159837	0.0200068			10856	0.0508153	0.0134762			10867.6	0.0790364	0.164523			10856.3	0.0895506	0.108245
Column A	CTM										10996.1	0.0491269	0.110717			11009.4	0.0283735	0.221621			10989.7	0.0645299	0.290913			10998.5	0.0371908	0.19977			10996.8	0.0252957	0.0228325			10988.4	0.033956	0.00755894			11000.1	0.0816754	0.135929			10988.7	0.0860795	0.103638
											11128.6	0.0517364	0.0952259			11142	0.0322367	0.252755			11122.1	0.0381572	0.287689			11131	0.0274729	0.210491			11129.3	0.0328088	0.01655			11120.8	0.037006	0.0107348			11132.6	0.0827625	0.130904			11121.1	0.0939911	0.0900379
Unpaired t test with Welch's correction											11261.1	0.0506212	0.0823466			11274.6	0.0225142	0.261844			11254.5	0.0344567	0.308948			11263.5	0.031726	0.201944			11261.8	0.0192324	0.0138198			11206.9	0.0404232	0.00589869			11265.2	0.0873148	0.120191			11253.5	0.0992491	0.0929765
P value	<0.0001										11393.5	0.0363009	0.0729266			11407.3	0.0272632	0.255326			11386.9	0.0549898	0.303225			11396	0.0238727	0.176028			11379.8	0.0108061	0.0163345			11333.8	0.0220488	0.00152224			11397.7	0.0810991	0.141086			11385.9	0.108209	0.0932084
P value summary	****										11526	0.0549682	0.064152			11539.9	0.0316504	0.256623			11519.3	0.0706459	0.296808			11528.5	0.0278727	0.166249			11501	0.0067178	0.013281			11465.6	0.0122117	0.00125585			11530.2	0.0759433	0.157375			11518.3	0.105042	0.0884824
Significantly different (P < 0.05)?	Yes										11658.5	0.0322231	0.0754537			11672.6	0.0324886	0.285281			11651.7	0.0900705	0.31299			11661.1	0.0297863	0.179312			11639.9	0.0103641	0.0129857			11597.4	0.0122117	0.00125585			11662.8	0.0895919	0.146154			11650.7	0.0963088	0.102622
One- or two-tailed P value?	Two-tailed										11791	0.0211595	0.0892073			11805.2	0.0234595	0.305006			11784.1	0.123355	0.340774			11793.6	0.0281148	0.186446			11772.2	0.0140916	0.00980079			11729.2	0.0195896	0.0031206			11795.3	0.0899139	0.151266			11783.1	0.0991379	0.0941576
Welch-corrected t	df	t=5.713	df=13.02
How big is the difference?
Mean of column A	132.6
Mean of column B	1.786
Difference between means (B - A) ± SEM	-130.9 ± 22.90
95% confidence interval	-180.3 to -81.38
R squared (eta squared)	0.7148
F test to compare variances
F	DFn	Dfd	1056	13	13
P value	<0.0001
P value summary	****
Significantly different (P < 0.05)?	Yes
Data analyzed
Sample size	column A	14
Sample size	column B	14

## Sheet: Fig 2
2F		slice	frame	particles in ch1	particles in ch2	colocalized ch1 and ch2	% ch1 coloc	% ch2 coloc			ch1	lov-1::mSC			Fig 2E
Dataset 1	1	1	1	336	360	250	74.405	69.444			ch2	pkd-2::GFP			Averages	Ray 1				AVERAGES	Ray 2				AVERAGES	Ray 3				Averages	Ray 4				Averages	Ray 5				Averages	Ray 7				Averages	Ray 8
Dataset 1	2	1	1	180	153	132	73.333	86.275							Distance::Distance!!R	Channel_1::ChA-T1!!R	Channel_2::ChA-T2!!R			Distance::Distance!!R	Channel_1::ChA-T1!!R	Channel_2::ChA-T2!!R			Distance::Distance!!R	Channel_1::ChA-T1!!R	Channel_2::ChA-T2!!R			Distance::Distance!!R	Channel_1::ChA-T1!!R	Channel_2::ChA-T2!!R			Distance::Distance!!R	Channel_1::ChA-T1!!R	Channel_2::ChA-T2!!R			Distance::Distance!!R	Channel_1::ChA-T1!!R	Channel_2::ChA-T2!!R			Distance::Distance!!R	Channel_1::ChA-T1!!R	Channel_2::ChA-T2!!R
Dataset 1	3	1	1	81	77	59	72.84	76.623							nm					nm					nm					nm					nm					nm					nm
Dataset 1	4	1	1	205	192	154	75.122	80.208							0	0.0878686	0.152378			0	0.131394	0.209055			0	0.114347	0.166595			0	0.119619	0.168341			0	0.0830604	0.158987			0	0.142962	0.233299			0	0.10728	0.222284
Dataset 2	5	1	1	146	128	97	66.438	75.781							148.365	0.337144	0.410823			144.3	0.502274	0.569815			143.757	0.361	0.377199			144.044	0.393931	0.393955			145.217	0.235926	0.302527			145.421	0.255509	0.345108			144.524	0.373878	0.445333
Dataset 2	6	1	1	76	66	53	69.737	80.303							296.729	0.418907	0.452767			288.6	0.66861	0.635344			287.514	0.444635	0.470577			288.088	0.700244	0.610329			290.434	0.440071	0.479055			290.841	0.45572	0.556993			289.048	0.749947	0.714083
Dataset 2	7	1	1	95	85	50	52.632	58.824							445.094	0.310617	0.384188			432.899	0.418176	0.496276			431.271	0.276435	0.325522			432.132	0.548484	0.507188			435.65	0.38341	0.470847			436.262	0.379515	0.540225			433.573	0.639684	0.718907
Dataset 2	8	1	1	124	135	90	72.581	66.667							593.458	0.208758	0.324048			577.199	0.24724	0.345378			575.027	0.144817	0.230173			576.177	0.277004	0.346527			580.867	0.280279	0.365641			581.682	0.337719	0.480845			578.097	0.34307	0.479013
Dataset 2	9	1	1	59	55	40	67.797	72.727							741.823	0.17658	0.276783			721.499	0.154526	0.244175			718.784	0.0884772	0.156543			720.221	0.181832	0.299872			726.084	0.186837	0.296458			727.103	0.249019	0.38487			722.621	0.139658	0.251503
Dataset 3	10	1	1	102	99	83	81.373	83.838							890.187	0.209999	0.330694			865.799	0.138835	0.219006			862.541	0.117967	0.185368			864.265	0.148247	0.283505			871.301	0.241579	0.352827			872.524	0.193343	0.291834			867.145	0.0868299	0.240524
Dataset 3	11	1	1	142	151	113	79.577	74.834							1038.55	0.221105	0.374846			1010.1	0.161727	0.228252			1006.3	0.163944	0.269361			1008.31	0.160153	0.313712			1016.52	0.294933	0.422015			1017.94	0.198493	0.311876			1011.67	0.0960371	0.254982
Dataset 3	12	1	1	50	36	32	64	88.889							1186.92	0.257225	0.408116			1154.4	0.179042	0.267945			1150.05	0.196924	0.324119			1152.35	0.205894	0.355435			1161.73	0.319456	0.464526			1163.36	0.252284	0.392309			1156.19	0.125515	0.327533
Dataset 3	13	1	1	112	132	98	87.5	74.242							1335.28	0.283576	0.410441			1298.7	0.189546	0.265371			1293.81	0.240365	0.356069			1296.4	0.23578	0.407814			1306.95	0.321056	0.4917			1308.79	0.307697	0.448726			1300.72	0.132613	0.336527
Dataset 3	14	1	1	94	79	65	69.149	82.278							1483.65	0.326984	0.450305			1443	0.185979	0.255189			1437.57	0.23363	0.360172			1440.44	0.231611	0.415509			1452.17	0.305843	0.461559			1454.21	0.300363	0.470745			1445.24	0.110343	0.33634
Dataset 3	15	1	1	111	109	83	74.775	76.147							1632.01	0.382851	0.491724			1587.3	0.186338	0.228929			1581.33	0.214568	0.328357			1584.49	0.20701	0.394737			1597.38	0.344906	0.487294			1599.63	0.247871	0.435218			1589.77	0.107532	0.261153
Dataset 3	16	1	1	138	139	116	84.058	83.453							1780.37	0.39595	0.488372			1731.6	0.157407	0.233054			1725.08	0.172326	0.290341			1728.53	0.197648	0.353198			1742.6	0.386315	0.522657			1745.05	0.235235	0.408528			1734.29	0.099095	0.193479
Dataset 3	17	1	1	95	109	84	88.421	77.064							1928.74	0.370938	0.46605			1875.9	0.160966	0.226895			1868.84	0.161323	0.259164			1872.57	0.19175	0.324452			1887.82	0.380051	0.506386			1890.47	0.239479	0.376951			1878.81	0.0761727	0.167009
Dataset 3	18	1	1	53	54	37	69.811	68.519							2077.1	0.352005	0.482318			2020.2	0.142999	0.216488			2012.6	0.134576	0.238263			2016.62	0.177241	0.295594			2033.03	0.361096	0.458867			2035.89	0.258802	0.391924			2023.34	0.0897047	0.156594
			Averages:	122.167	119.944	90.8889	73.5305	76.4509							2225.47	0.388029	0.52352			2164.5	0.130151	0.214185			2156.35	0.137166	0.202894			2160.66	0.18014	0.286315			2178.25	0.378324	0.463787			2181.31	0.277411	0.405885			2167.86	0.138561	0.160728
Normality and Lognormality Test															2373.83	0.437337	0.522943			2308.8	0.119424	0.187078			2300.11	0.150043	0.197785			2304.71	0.184092	0.278035			2323.47	0.481011	0.533259			2326.73	0.280222	0.397311			2312.39	0.206467	0.213796
	PKD-2::GFP	LOV-1::mSC	Colocalized												2522.2	0.486576	0.516572			2453.1	0.144791	0.176113			2443.87	0.183067	0.224244			2448.75	0.220268	0.312964			2468.68	0.525083	0.586349			2472.15	0.347684	0.420636			2456.91	0.332046	0.305781
Test for normal distribution															2670.56	0.555209	0.56447			2597.4	0.166373	0.194106			2587.62	0.250258	0.274206			2592.79	0.23757	0.321855			2613.9	0.586658	0.648195			2617.57	0.36165	0.480434			2601.44	0.411372	0.350753
Anderson-Darling test															2818.93	0.585978	0.606895			2741.7	0.201293	0.228315			2731.38	0.367663	0.381279			2736.84	0.313807	0.389783			2759.12	0.681228	0.737494			2762.99	0.497238	0.555447			2745.96	0.515573	0.421865
A2*	0.9566	1.003	0.7083												2967.29	0.571158	0.609174			2886	0.25993	0.288743			2875.14	0.48058	0.504734			2880.88	0.351062	0.428769			2904.34	0.739145	0.737037			2908.41	0.491781	0.566396			2890.48	0.574925	0.454268
P value	0.0121	0.0092	0.0531												3115.66	0.572734	0.627949			3030.3	0.351625	0.366385			3018.89	0.546262	0.585379			3024.93	0.436029	0.490534			3049.55	0.711487	0.702334			3053.83	0.553138	0.603317			3035.01	0.58007	0.499972
Passed normality test (alpha=0.05)?	No	No	Yes												3264.02	0.510142	0.561948			3174.6	0.368149	0.393069			3162.65	0.594428	0.66698			3168.97	0.478959	0.54593			3194.77	0.712442	0.689789			3199.25	0.573073	0.587688			3179.53	0.55847	0.453491
P value summary	*	**	ns												3412.38	0.471745	0.500249			3318.9	0.419927	0.455708			3306.41	0.707525	0.695381			3313.02	0.523594	0.59258			3339.99	0.669019	0.686147			3344.67	0.618992	0.648406			3324.06	0.563757	0.473241
															3560.75	0.414785	0.435579			3463.2	0.428808	0.486455			3450.16	0.697128	0.749809			3457.06	0.543565	0.581099			3485.2	0.624062	0.6534			3490.09	0.6313	0.669873			3468.58	0.5417	0.449891
D'Agostino & Pearson test															3709.11	0.367234	0.424424			3607.5	0.515168	0.576796			3593.92	0.630365	0.650529			3601.1	0.547795	0.609176			3630.42	0.539372	0.581009			3635.51	0.658805	0.7082			3613.11	0.510447	0.481483
K2	18.65	22.34	15.17												3857.48	0.398572	0.397644			3751.79	0.559859	0.625031			3737.68	0.607387	0.619517			3745.15	0.521376	0.592482			3775.64	0.52265	0.5184			3780.94	0.657973	0.689411			3757.63	0.513913	0.440164
P value	<0.0001	<0.0001	0.0005												4005.84	0.312857	0.323232			3896.09	0.608303	0.691895			3881.44	0.585147	0.608685			3889.19	0.492802	0.556606			3920.85	0.518654	0.495673			3926.36	0.641116	0.665659			3902.15	0.51405	0.388219
Passed normality test (alpha=0.05)?	No	No	No												4154.21	0.304225	0.323815			4040.39	0.6	0.666427			4025.19	0.541109	0.538784			4033.24	0.461768	0.521176			4066.07	0.479441	0.438244			4071.78	0.671328	0.670135			4046.68	0.458956	0.384381
P value summary	****	****	***												4302.57	0.241534	0.264842			4184.69	0.584249	0.613084			4168.95	0.434204	0.426475			4177.28	0.471144	0.549898			4211.29	0.379614	0.380433			4217.2	0.622868	0.661717			4191.2	0.354794	0.263857
															4450.94	0.226225	0.243369			4328.99	0.545313	0.578682			4312.71	0.359306	0.363177			4321.32	0.443091	0.519448			4356.5	0.335658	0.294683			4362.62	0.614997	0.66535			4335.73	0.298943	0.208965
Shapiro-Wilk test															4599.3	0.190035	0.198637			4473.29	0.464319	0.493972			4456.46	0.322149	0.344849			4465.37	0.428279	0.480477			4501.72	0.275585	0.258767			4508.04	0.568748	0.577314			4480.25	0.256533	0.184818
W	0.8196	0.7976	0.8556												4722.61	0.179772	0.197624			4617.59	0.395119	0.435901			4600.22	0.322532	0.340221			4609.41	0.436751	0.497611			4646.94	0.242096	0.230738			4653.46	0.444625	0.498892			4624.77	0.214805	0.184243
P value	0.0029	0.0014	0.0104												4870.19	0.126353	0.120094			4761.89	0.360371	0.367582			4743.98	0.329018	0.334833			4753.46	0.420955	0.445618			4792.15	0.196227	0.187798			4798.88	0.408356	0.436491			4769.3	0.175915	0.132993
Passed normality test (alpha=0.05)?	No	No	No												5017.77	0.083835	0.0930067			4906.19	0.296159	0.319749			4887.73	0.312489	0.304145			4897.5	0.397363	0.439124			4937.37	0.180029	0.187442			4944.3	0.35345	0.378501			4913.82	0.142086	0.108381
P value summary	**	**	*												5165.35	0.0605283	0.0555666			5050.49	0.247955	0.248465			5031.49	0.280757	0.272617			5041.55	0.404514	0.444442			5082.59	0.185077	0.165032			5089.72	0.349345	0.348915			5058.35	0.140455	0.127034
															5294.44	0.0595099	0.0602999			5194.79	0.20807	0.21979			5175.25	0.241545	0.208927			5185.59	0.366205	0.412514			5227.8	0.132143	0.132196			5235.14	0.329204	0.317068			5202.87	0.120814	0.0775841
Kolmogorov-Smirnov test															5441.51	0.0498761	0.0420415			5339.09	0.159137	0.161227			5319	0.198898	0.180838			5329.63	0.349385	0.365734			5373.02	0.109255	0.0960449			5380.56	0.245918	0.245539			5347.4	0.116087	0.116179
KS distance	0.1957	0.2133	0.1679												5588.57	0.0673905	0.0547266			5457.73	0.147996	0.150273			5462.76	0.202877	0.208437			5473.68	0.279078	0.303605			5518.24	0.0971519	0.0698201			5525.98	0.211822	0.228957			5491.92	0.108987	0.116891
P value	0.0667	0.0297	>0.1000												5735.64	0.04361	0.0449148			5601.36	0.121472	0.132853			5606.52	0.189758	0.203144			5617.72	0.242283	0.247119			5663.45	0.085704	0.0754378			5671.4	0.182713	0.188107			5636.44	0.108227	0.0849029
Passed normality test (alpha=0.05)?	Yes	No	Yes												5882.71	0.0334618	0.0300828			5744.98	0.115715	0.109232			5750.27	0.166109	0.178328			5761.77	0.227833	0.254162			5808.67	0.0766917	0.0685836			5816.82	0.171002	0.141519			5780.97	0.101447	0.0561713
P value summary	ns	*	ns												5986.54	0.0285356	0.0358782			5846.39	0.104862	0.104685			5894.03	0.128175	0.148057			5905.81	0.220014	0.2324			5861.03	0.0966615	0.0836156			5962.24	0.109352	0.104978			5925.49	0.0804741	0.0557262
															6122.94	0.0361883	0.0315397			5988.99	0.0901675	0.104133			6037.79	0.107901	0.116974			6049.85	0.191827	0.20289			6003.98	0.0878166	0.0758408			6107.66	0.115302	0.0867912			6070.02	0.0877867	0.0556423
Number of values	18	18	18
Kruskal-Wallis test of PKD-2 LO
															Averages	Ray 1				AVERAGES	Ray 2				AVERAGES	Ray 3				Averages	Ray 4				Averages	Ray 5				Averages	Ray 7				Averages	Ray 8
Number of families	1														Distance::Distance!!R	Channel_1::ChA-T1!!R	Channel_2::ChA-T2!!R			Distance::Distance!!R	Channel_1::ChA-T1!!R	Channel_2::ChA-T2!!R			Distance::Distance!!R	Channel_1::ChA-T1!!R	Channel_2::ChA-T2!!R			Distance::Distance!!R	Channel_1::ChA-T1!!R	Channel_2::ChA-T2!!R			Distance::Distance!!R	Channel_1::ChA-T1!!R	Channel_2::ChA-T2!!R			Distance::Distance!!R	Channel_1::ChA-T1!!R	Channel_2::ChA-T2!!R			Distance::Distance!!R	Channel_1::ChA-T1!!R	Channel_2::ChA-T2!!R
Number of comparisons per family	3														nm	LOV-1:mScarlet	PKD-2::GFP			nm	LOV-1:mScarlet	PKD-2::GFP			nm	LOV-1:mScarlet	PKD-2::GFP			nm	LOV-1:mScarlet	PKD-2::GFP			nm	LOV-1:mScarlet	PKD-2::GFP			nm	LOV-1:mScarlet	PKD-2::GFP			nm	LOV-1:mScarlet	PKD-2::GFP
Alpha	0.05														0	0.00387082	0.00843791			0	-1.46695	-1.94961			0	#DIV/0!	#DIV/0!			0	0.149759	#DIV/0!			0	-0.0358514	#DIV/0!			0	0.0410664	#DIV/0!			0	-0.234658	#DIV/0!
															148.365	0.0150298	0.0227964			144.3	-1.45659	-1.93761			143.757	#DIV/0!	#DIV/0!			144.044	0.608579	#DIV/0!			145.217	0.224229	#DIV/0!			145.421	0.218911	#DIV/0!			144.524	0.419665	#DIV/0!
Dunn's multiple comparisons test	Mean rank diff.	Significant?	Summary	Adjusted P Value											296.729	0.0186899	0.0251266			288.6	-1.45194	-1.93543			287.514	#DIV/0!	#DIV/0!			288.088	1.12092	#DIV/0!			290.434	0.571554	#DIV/0!			290.841	0.535283	#DIV/0!			289.048	1.34267	#DIV/0!
PKD-2::GFP vs. LOV-1::mSC	0.556	No	ns	>0.9999	A-B										445.094	0.0138423	0.0213166			432.899	-1.45893	-1.94005			431.271	#DIV/0!	#DIV/0!			432.132	0.867086	#DIV/0!			435.65	0.475153	#DIV/0!			436.262	0.414864	#DIV/0!			433.573	1.07205	#DIV/0!
PKD-2::GFP vs. Colocalized	8.69	No	ns	0.2918	A-C										593.458	0.00928249	0.0179754			577.199	-1.46371	-1.94507			575.027	#DIV/0!	#DIV/0!			576.177	0.413004	#DIV/0!			580.867	0.29969	#DIV/0!			581.682	0.348818	#DIV/0!			578.097	0.344052	#DIV/0!
LOV-1::mSC vs. Colocalized	8.14	No	ns	0.3618	B-C										741.823	0.00784204	0.0153495			721.499	-1.4663	-1.94844			718.784	#DIV/0!	#DIV/0!			720.221	0.253818	#DIV/0!			726.084	0.140711	#DIV/0!			727.103	0.208656	#DIV/0!			722.621	-0.155193	#DIV/0!
															890.187	0.00933804	0.0183446			865.799	-1.46674	-1.94928			862.541	#DIV/0!	#DIV/0!			864.265	0.197643	#DIV/0!			871.301	0.233847	#DIV/0!			872.524	0.120678	#DIV/0!			867.145	-0.284851	#DIV/0!
Test details	Mean rank 1	Mean rank 2	Mean rank diff.	n1	n2	Z									1038.55	0.00983523	0.0207976			1010.1	-1.4661	-1.94897			1006.3	#DIV/0!	#DIV/0!			1008.31	0.217557	#DIV/0!			1016.52	0.324621	#DIV/0!			1017.94	0.128815	#DIV/0!			1011.67	-0.262253	#DIV/0!
PKD-2::GFP vs. LOV-1::mSC	30.6	30	0.556	18	18	0.106									1186.92	0.0114522	0.0226459			1154.4	-1.46562	-1.94765			1150.05	#DIV/0!	#DIV/0!			1152.35	0.294064	#DIV/0!			1161.73	0.366345	#DIV/0!			1163.36	0.213815	#DIV/0!			1156.19	-0.189903	#DIV/0!
PKD-2::GFP vs. Colocalized	30.6	21.9	8.69	18	18	1.66									1335.28	0.0126318	0.0227751			1298.7	-1.46532	-1.94773			1293.81	#DIV/0!	#DIV/0!			1296.4	0.344052	#DIV/0!			1306.95	0.369066	#DIV/0!			1308.79	0.301379	#DIV/0!			1300.72	-0.172484	#DIV/0!
LOV-1::mSC vs. Colocalized	30	21.9	8.14	18	18	1.55									1483.65	0.014575	0.0249899			1443	-1.46542	-1.94807			1437.57	#DIV/0!	#DIV/0!			1440.44	0.33708	#DIV/0!			1452.17	0.343183	#DIV/0!			1454.21	0.289789	#DIV/0!			1445.24	-0.227143	#DIV/0!
															1632.01	0.0170758	0.027291			1587.3	-1.46541	-1.94895			1581.33	#DIV/0!	#DIV/0!			1584.49	0.295932	#DIV/0!			1597.38	0.409644	#DIV/0!			1599.63	0.206841	#DIV/0!			1589.77	-0.23404	#DIV/0!
															1780.37	0.0176623	0.0271047			1731.6	-1.46622	-1.94881			1725.08	#DIV/0!	#DIV/0!			1728.53	0.280273	#DIV/0!			1742.6	0.480097	#DIV/0!			1745.05	0.186875	#DIV/0!			1734.29	-0.254748	#DIV/0!
															1928.74	0.0165426	0.0258646			1875.9	-1.46612	-1.94901			1868.84	#DIV/0!	#DIV/0!			1872.57	0.270406	#DIV/0!			1887.82	0.469439	#DIV/0!			1890.47	0.193582	#DIV/0!			1878.81	-0.311008	#DIV/0!
															2077.1	0.015695	0.0267684			2020.2	-1.46662	-1.94936			2012.6	#DIV/0!	#DIV/0!			2016.62	0.246139	#DIV/0!			2033.03	0.437189	#DIV/0!			2035.89	0.224116	#DIV/0!			2023.34	-0.277795	#DIV/0!
															2225.47	0.0173077	0.0290575			2164.5	-1.46698	-1.94944			2156.35	#DIV/0!	#DIV/0!			2160.66	0.250988	#DIV/0!			2178.25	0.4665	#DIV/0!			2181.31	0.253521	#DIV/0!			2167.86	-0.157885	#DIV/0!
															2373.83	0.0195149	0.0290254			2308.8	-1.46728	-1.95034			2300.11	#DIV/0!	#DIV/0!			2304.71	0.257599	#DIV/0!			2323.47	0.641209	#DIV/0!			2326.73	0.257962	#DIV/0!			2312.39	0.00878025	#DIV/0!
															2522.2	0.0217192	0.0286715			2453.1	-1.46657	-1.9507			2443.87	#DIV/0!	#DIV/0!			2448.75	0.318106	#DIV/0!			2468.68	0.716191	#DIV/0!			2472.15	0.364566	#DIV/0!			2456.91	0.316994	#DIV/0!
															2670.56	0.0247916	0.0313325			2597.4	-1.46597	-1.9501			2587.62	#DIV/0!	#DIV/0!			2592.79	0.347046	#DIV/0!			2613.9	0.820953	#DIV/0!			2617.57	0.386634	#DIV/0!			2601.44	0.511688	#DIV/0!
															2818.93	0.0261689	0.0336895			2741.7	-1.465	-1.94897			2731.38	#DIV/0!	#DIV/0!			2736.84	0.474562	#DIV/0!			2759.12	0.981851	#DIV/0!			2762.99	0.60089	#DIV/0!			2745.96	0.767435	#DIV/0!
															2967.29	0.0255055	0.0338162			2886	-1.46336	-1.94696			2875.14	#DIV/0!	#DIV/0!			2880.88	0.536874	#DIV/0!			2904.34	1.08039	#DIV/0!			2908.41	0.592266	#DIV/0!			2890.48	0.913106	#DIV/0!
															3115.66	0.0255761	0.0348592			3030.3	-1.46079	-1.94437			3018.89	#DIV/0!	#DIV/0!			3024.93	0.678992	#DIV/0!			3049.55	1.03333	#DIV/0!			3053.83	0.689223	#DIV/0!			3035.01	0.925732	#DIV/0!
															3264.02	0.0227741	0.0311924			3174.6	-1.46033	-1.94349			3162.65	#DIV/0!	#DIV/0!			3168.97	0.750797	#DIV/0!			3194.77	1.03496	#DIV/0!			3199.25	0.720723	#DIV/0!			3179.53	0.872718	#DIV/0!
															3412.38	0.0210553	0.0277646			3318.9	-1.45889	-1.9414			3306.41	#DIV/0!	#DIV/0!			3313.02	0.825455	#DIV/0!			3339.99	0.961079	#DIV/0!			3344.67	0.793284	#DIV/0!			3324.06	0.885695	#DIV/0!
															3560.75	0.0185054	0.0241717			3463.2	-1.45864	-1.94038			3450.16	#DIV/0!	#DIV/0!			3457.06	0.858858	#DIV/0!			3485.2	0.884592	#DIV/0!			3490.09	0.812734	#DIV/0!			3468.58	0.83156	#DIV/0!
															3709.11	0.0163768	0.023552			3607.5	-1.45622	-1.93738			3593.92	#DIV/0!	#DIV/0!			3601.1	0.865934	#DIV/0!			3630.42	0.740502	#DIV/0!			3635.51	0.856197	#DIV/0!			3613.11	0.754854	#DIV/0!
															3857.48	0.0177796	0.0220642			3751.79	-1.45498	-1.93577			3737.68	#DIV/0!	#DIV/0!			3745.15	0.821744	#DIV/0!			3775.64	0.712052	#DIV/0!			3780.94	0.854882	#DIV/0!			3757.63	0.76336	#DIV/0!
															4005.84	0.0139426	0.01793			3896.09	-1.45362	-1.93355			3881.44	#DIV/0!	#DIV/0!			3889.19	0.77395	#DIV/0!			3920.85	0.705253	#DIV/0!			3926.36	0.828245	#DIV/0!			3902.15	0.763697	#DIV/0!
															4154.21	0.0135562	0.0179625			4040.39	-1.45385	-1.93439			4025.19	#DIV/0!	#DIV/0!			4033.24	0.722044	#DIV/0!			4066.07	0.638538	#DIV/0!			4071.78	0.875985	#DIV/0!			4046.68	0.628477	#DIV/0!
															4302.57	0.0107497	0.0146861			4184.69	-1.45429	-1.93617			4168.95	#DIV/0!	#DIV/0!			4177.28	0.737726	#DIV/0!			4211.29	0.468696	#DIV/0!			4217.2	0.799409	#DIV/0!			4191.2	0.372828	#DIV/0!
															4450.94	0.0100644	0.0134931			4328.99	-1.45538	-1.93731			4312.71	#DIV/0!	#DIV/0!			4321.32	0.690804	#DIV/0!			4356.5	0.39391	#DIV/0!			4362.62	0.786971	#DIV/0!			4335.73	0.23575	#DIV/0!
															4599.3	0.00844437	0.0110079			4473.29	-1.45765	-1.94013			4456.46	#DIV/0!	#DIV/0!			4465.37	0.666029	#DIV/0!			4501.72	0.291704	#DIV/0!			4508.04	0.713889	#DIV/0!			4480.25	0.131659	#DIV/0!
															4722.61	0.00798493	0.0109516			4617.59	-1.45958	-1.94206			4600.22	#DIV/0!	#DIV/0!			4609.41	0.680199	#DIV/0!			4646.94	0.234726	#DIV/0!			4653.46	0.517752	#DIV/0!			4624.77	0.0292458	#DIV/0!
															4870.19	0.00559361	0.00664428			4761.89	-1.46055	-1.94433			4743.98	#DIV/0!	#DIV/0!			4753.46	0.653778	#DIV/0!			4792.15	0.156686	#DIV/0!			4798.88	0.460439	#DIV/0!			4769.3	-0.0662046	#DIV/0!
															5017.77	0.00369025	0.0051394			4906.19	-1.46234	-1.94593			4887.73	#DIV/0!	#DIV/0!			4897.5	0.614318	#DIV/0!			4937.37	0.129128	#DIV/0!			4944.3	0.373678	#DIV/0!			4913.82	-0.149234	#DIV/0!
															5165.35	0.00264691	0.00305934			5050.49	-1.46369	-1.9483			5031.49	#DIV/0!	#DIV/0!			5041.55	0.626279	#DIV/0!			5082.59	0.137716	#DIV/0!			5089.72	0.36719	#DIV/0!			5058.35	-0.153236	#DIV/0!
															5294.44	0.00260132	0.00332231			5194.79	-1.46481	-1.94925			5175.25	#DIV/0!	#DIV/0!			5185.59	0.562202	#DIV/0!			5227.8	0.0476559	#DIV/0!			5235.14	0.335364	#DIV/0!			5202.87	-0.201443	#DIV/0!
															5441.51	0.00217006	0.00230793			5339.09	-1.46617	-1.9512			5319	#DIV/0!	#DIV/0!			5329.63	0.534069	#DIV/0!			5373.02	0.00871514	#DIV/0!			5380.56	0.203756	#DIV/0!			5347.4	-0.213043	#DIV/0!
															5588.57	0.0029541	0.00301267			5457.73	-1.46648	-1.95156			5462.76	#DIV/0!	#DIV/0!			5473.68	0.416474	#DIV/0!			5518.24	-0.0118767	#DIV/0!			5525.98	0.149877	#DIV/0!			5491.92	-0.230469	#DIV/0!
															5735.64	0.00188956	0.00246756			5601.36	-1.46723	-1.95214			5606.52	#DIV/0!	#DIV/0!			5617.72	0.354929	#DIV/0!			5663.45	-0.0313538	#DIV/0!			5671.4	0.10388	#DIV/0!			5636.44	-0.232335	#DIV/0!
															5882.71	0.00143526	0.00164354			5744.98	-1.46739	-1.95293			5750.27	#DIV/0!	#DIV/0!			5761.77	0.33076	#DIV/0!			5808.67	-0.0466869	#DIV/0!			5816.82	0.0853737	#DIV/0!			5780.97	-0.248975	#DIV/0!
															5986.54	0.00121474	0.00196551			5846.39	-1.46769	-1.95308			5894.03	#DIV/0!	#DIV/0!			5905.81	0.317682	#DIV/0!			5861.03	-0.012711	#DIV/0!			5962.24	-0.0120437	#DIV/0!			5925.49	-0.300451	#DIV/0!
															6122.94	0.00155732	0.00172447			5988.99	-1.4681	-1.9531			6037.79	#DIV/0!	#DIV/0!			6049.85	0.270536	#DIV/0!			6003.98	-0.0277595	#DIV/0!			6107.66	-0.00264289	#DIV/0!			6070.02	-0.282503	#DIV/0!
[truncated: 9 more columns]

## Sheet: Fig 3
unc-52														dpy-17												Mating Behavior
	Genotype	Normalized mating efficiency
	him-5(e1490)	0.927961
	him-5(e1490)	1																											Normalized				Normalized
	him-5(e1490)	0.836884													Genotype	Normalized Mating Efficiency												N	Response efficiency			N	Response efficiency	stdev	stderr
	him-5(e1490)	0.723982													mSC::lov-1::mNG	0.68					Table from Prism						mSC::lov-1::mNG	12	0.916667		mSC::lov-1::mNG	36	0.97	0.048	0.028
	him-5(e1490)	0.833384					Table from Prism								mSC::lov-1::mNG	0.99					FP::LOV-1::FP	LOV-1(GPS)	lov-1				mSC::lov-1::mNG	12	1		mSC::lov-1(GPS)::mNG	64	0.03	0.048	0.028
	him-5(e1490)	0.82					him-5	FP::LOV-1::FP	LOV-1(GPS)	lov-1	pkd-2				mSC::lov-1::mNG	0.54					0.68	1e-05	0.02				mSC::lov-1::mNG	12	1		lov-1(sy582)	63	0.04	0.042	0.024
	him-5(e1490)	0.71					0.93	0.91	0.36	0.31	0.07				mSC::lov-1::mNG	1					0.99	0	0				mSC::lov-1(GPS)::mNG	12	0.0833333		him-5(e1490)	34	0.97	0.052	0.03
	him-5(e1490)	0.82					1	0.52	0.35	0.38	0.07				mSC::lov-1::mNG	0.61					0.54	0	0				mSC::lov-1(GPS)::mNG	12	0
	lov-1(sy582)	0.31					0.84	0.98	0.34	0.44	0.06				mSC::lov-1(GPS)::mNG	0					1	0	0				mSC::lov-1(GPS)::mNG	40	0
	lov-1(sy582)	0.38					0.72	0.72	0.16	0.52	0.01				mSC::lov-1(GPS)::mNG	0					0.61	0	0				lov-1(sy582)	12	0.0833333
	lov-1(sy582)	0.83					0.83	1	0.63		0.01				mSC::lov-1(GPS)::mNG	0											lov-1(sy582)	12	0
	lov-1(sy582)	0.44					0.82	0.7	0.53		0				mSC::lov-1(GPS)::mNG	0											lov-1(sy582)	39	0.0512821
	lov-1(sy582)	0.52					0.71	0.83	0.61		0.01				mSC::lov-1(GPS)::mNG	0											him-5(e1490)	11	1
	LOV-1::mNG	0.57					0.82	0.63	0.27		0.01				lov-1(sy582)	0.02											him-5(e1490)	12	1
	LOV-1::mNG	0.31						0.67			0				lov-1(sy582)	0											him-5(e1490)	11	0.909091
	LOV-1::mNG	0.36						0.56							lov-1(sy582)	0
	LOV-1::mNG	0.953177						0.66							lov-1(sy582)	0
	LOV-1::mNG	0.387245						0.92							lov-1(sy582)	0													Normalized				Normalized
	LOV-1::mNG	0.590622						0.53																					Location of Vulva			N	Location of Vulva	stdev	stderr
	mSC::LOV-1	0.65						1																			mSC::lov-1::mNG	12	1	0.866667	mSC::lov-1::mNG	36	0.89	0.31	0.051
	mSC::LOV-1	0.76													Normality tests dpy-17												mSC::lov-1::mNG	12	0.785714	1	him-5(e1490)	34	0.96	0.21	0.036
	mSC::LOV-1	1														FP::LOV-1::FP	LOV-1(GPS)	lov-1									mSC::lov-1::mNG	12	0.875	1
	mSC::LOV-1	0.479193													Test for normal distribution												him-5(e1490)	11	0.866667
	mSC::LOV-1	0.712346													Anderson-Darling test												him-5(e1490)	12	1
	mSC::LOV-1	0.897939													A2*	N too small	N too small	N too small									him-5(e1490)	11	1
	mSC::LOV-1(GPS)::mNG	0.36													P value
	mSC::LOV-1(GPS)::mNG	0.35													Passed normality test (alpha=0.05)?
	mSC::LOV-1(GPS)::mNG	0.34													P value summary
	mSC::lov-1(GPS)::mNG	0.16
	mSC::lov-1(GPS)::mNG	0.63													D'Agostino & Pearson test											Normality Test resp
	mSC::lov-1(GPS)::mNG	0.53													K2	N too small	N too small	N too small									him-5	FP::LOV-1::FP	lov-1(GPS)	lov-1
	mSC::lov-1(GPS)::mNG	0.61													P value											Test for normal distribution
	mSC::lov-1(GPS)::mNG	0.27													Passed normality test (alpha=0.05)?											Anderson-Darling test
	mSC::lov-1::mNG	0.670706													P value summary											A2*	N too small	N too small	N too small	N too small
	mSC::lov-1::mNG	0.555923																								P value
	mSC::lov-1::mNG	0.66005													Shapiro-Wilk test											Passed normality test (alpha=0.05)?
	mSC::lov-1::mNG	0.924064													W	0.8415	0.5522	0.5522								P value summary
	mSC::lov-1::mNG	0.529412													P value	0.1691	0.0001	0.0001
	mSC::lov-1::mNG	1													Passed normality test (alpha=0.05)?	Yes	No	No								D'Agostino & Pearson test
	mSC::lov-1::mNG	0.91													P value summary	ns	***	***								K2	N too small	N too small	N too small	N too small
	mSC::lov-1::mNG	0.52																								P value
	mSC::lov-1::mNG	0.98													Kolmogorov-Smirnov test											Passed normality test (alpha=0.05)?
	mSC::lov-1::mNG	0.72													KS distance	0.2516	0.4726	0.4726								P value summary
	mSC::lov-1::mNG	1													P value	>0.1000	0.0005	0.0005
	mSC::lov-1::mNG	0.7													Passed normality test (alpha=0.05)?	Yes	No	No								Shapiro-Wilk test
	mSC::lov-1::mNG	0.83													P value summary	ns	***	***								W	0.75	0.75	0.75	0.9826
	mSC::lov-1::mNG	0.63																								P value				0.747
	pkd-2(sy606)IV	0.0690491													Number of values	5	5	5								Passed normality test (alpha=0.05)?				Yes
	pkd-2(sy606)IV	0.0712946																								P value summary				ns
	pkd-2(sy606)IV	0.0591374													Brown-Forsythe Welch ANOVA dpy
	pkd-2(sy606)IV	0.0134454																								Kolmogorov-Smirnov test
	pkd-2(sy606)IV	0.0134454													Number of families	1										KS distance	N too small	N too small	N too small	N too small
	pkd-2(sy606)IV	0													Number of comparisons per family	3										P value
	pkd-2(sy606)IV	0.01													Alpha	0.05										Passed normality test (alpha=0.05)?
	pkd-2(sy606)IV	0.01																								P value summary
	pkd-2(sy606)IV	0													Dunnett's T3 multiple comparisons test	Mean Diff.	95.00% CI of diff.	Below threshold?	Summary	Adjusted P Value
															FP::LOV-1::FP vs. LOV-1(GPS)	0.764	0.401 to 1.13	Yes	**	0.0036	A-B					Number of values	3	3	3	3
															FP::LOV-1::FP vs. lov-1	0.76	0.397 to 1.12	Yes	**	0.0037	A-C
Normality Test unc52															LOV-1(GPS) vs. lov-1	-0.004	-0.0190 to 0.0110	No	ns	0.7038	B-C					Brown-Forsythe Welch ANOVA resp
	him-5	FP::LOV-1::FP	LOV-1(GPS)	lov-1	pkd-2										Test details	Mean 1	Mean 2	Mean Diff.	SE of diff.	n1	n2	t	DF
Test for normal distribution															FP::LOV-1::FP vs. LOV-1(GPS)	0.764	2e-06	0.764	0.0969	5	5	7.89	4			Number of families	1
Anderson-Darling test															FP::LOV-1::FP vs. lov-1	0.764	0.004	0.76	0.097	5	5	7.84	4.01			Number of comparisons per family	6
A2*	0.3651	0.48	0.3356	N too small	1.143										LOV-1(GPS) vs. lov-1	2e-06	0.004	-0.004	0.004	5	5	0.999	4			Alpha	0.05
P value	0.3394	0.1958	0.406		0.0027
Passed normality test (alpha=0.05)?	Yes	Yes	Yes		No																					Dunnett's T3 multiple comparisons test	Mean Diff.	95.00% CI of diff.	Below threshold?	Summary	Adjusted P Value
P value summary	ns	ns	ns		**																					him-5 vs. FP::LOV-1::FP	-0.00253	-0.182 to 0.177	No	ns	>0.9999	A-B
																										him-5 vs. lov-1(GPS)	0.942	0.762 to 1.12	Yes	****	<0.0001	A-C
Shapiro-Wilk test																										him-5 vs. lov-1	0.925	0.755 to 1.09	Yes	****	<0.0001	A-D
W	0.9224	0.9036	0.9258	0.9973	0.7363																					FP::LOV-1::FP vs. lov-1(GPS)	0.944	0.773 to 1.12	Yes	****	<0.0001	B-C
P value	0.4493	0.1274	0.4791	0.991	0.0038																					FP::LOV-1::FP vs. lov-1	0.927	0.766 to 1.09	Yes	****	<0.0001	B-D
Passed normality test (alpha=0.05)?	Yes	Yes	Yes	Yes	No																					lov-1(GPS) vs. lov-1	-0.0171	-0.178 to 0.144	No	ns	0.9953	C-D
P value summary	ns	ns	ns	ns	**
																										Test details	Mean 1	Mean 2	Mean Diff.	SE of diff.	n1	n2	t	DF
Kolmogorov-Smirnov test																										him-5 vs. FP::LOV-1::FP	0.97	0.972	-0.00253	0.0411	3	3	0.0614	3.97
KS distance	0.2243	0.1599	0.2339	N too small	0.3748																					him-5 vs. lov-1(GPS)	0.97	0.0278	0.942	0.0411	3	3	22.9	3.97
P value	>0.1000	>0.1000	>0.1000		0.0006																					him-5 vs. lov-1	0.97	0.0449	0.925	0.0388	3	3	23.8	3.82
Passed normality test (alpha=0.05)?	Yes	Yes	Yes		No																					FP::LOV-1::FP vs. lov-1(GPS)	0.972	0.0278	0.944	0.0393	3	3	24	4
P value summary	ns	ns	ns		***																					FP::LOV-1::FP vs. lov-1	0.972	0.0449	0.927	0.0369	3	3	25.1	3.93
																										lov-1(GPS) vs. lov-1	0.0278	0.0449	-0.0171	0.0369	3	3	0.463	3.93
Number of values	8	14	8	4	9
Brown-Forsythe Welch ANOVA unc-52
Number of families	1
Number of comparisons per family	10
Alpha	0.05
Dunnett's T3 multiple comparisons test	Mean Diff.	95.00% CI of diff.	Below threshold?	Summary	Adjusted P Value
him-5 vs. FP::LOV-1::FP	0.0745	-0.107 to 0.256	No	ns	0.8801	A-B
him-5 vs. LOV-1(GPS)	0.428	0.195 to 0.660	Yes	***	0.0006	A-C
him-5 vs. lov-1	0.421	0.207 to 0.635	Yes	**	0.0011	A-D
him-5 vs. pkd-2	0.807	0.676 to 0.938	Yes	****	<0.0001	A-E
FP::LOV-1::FP vs. LOV-1(GPS)	0.353	0.109 to 0.597	Yes	**	0.0029	B-C
FP::LOV-1::FP vs. lov-1	0.347	0.121 to 0.572	Yes	**	0.003	B-D
FP::LOV-1::FP vs. pkd-2	0.733	0.575 to 0.890	Yes	****	<0.0001	B-E
LOV-1(GPS) vs. lov-1	-0.00625	-0.263 to 0.251	No	ns	>0.9999	C-D
LOV-1(GPS) vs. pkd-2	0.38	0.151 to 0.608	Yes	**	0.0032	C-E
lov-1 vs. pkd-2	0.386	0.120 to 0.652	Yes	*	0.0176	D-E
Test details	Mean 1	Mean 2	Mean Diff.	SE of diff.	n1	n2	t	DF
him-5 vs. FP::LOV-1::FP	0.834	0.759	0.0745	0.0584	8	14	1.28	20
him-5 vs. LOV-1(GPS)	0.834	0.406	0.428	0.0683	8	8	6.26	11.2
him-5 vs. lov-1	0.834	0.413	0.421	0.0562	8	4	7.49	6.59
him-5 vs. pkd-2	0.834	0.0267	0.807	0.0357	8	9	22.6	8.23
FP::LOV-1::FP vs. LOV-1(GPS)	0.759	0.406	0.353	0.0757	14	8	4.66	15.4
FP::LOV-1::FP vs. lov-1	0.759	0.413	0.347	0.065	14	4	5.33	10.5
FP::LOV-1::FP vs. pkd-2	0.759	0.0267	0.733	0.0484	14	9	15.1	14.2
LOV-1(GPS) vs. lov-1	0.406	0.413	-0.00625	0.0741	8	4	0.0844	9.82
LOV-1(GPS) vs. pkd-2	0.406	0.0267	0.38	0.06	8	9	6.33	7.41
lov-1 vs. pkd-2	0.413	0.0267	0.386	0.0457	4	9	8.43	3.31
Fig ure 3A data	FRAP
CTM FRAP									NTM FRAP
			max	330.567									max	1	1918.05
			min	2.3						raw FRAP	base		min	0	245.962
base			Total FRAP	cilia		Normalized			sec	Mean	Y1		sec	cilia	base
Y1		sec	Mean	Y1	sec	base	cilia		0	1894.83	88.2429		0	#VALUE!	#DIV/0!
31.0959		0	330.567	31.0959	0	0.998463	1		0.315	1842.23	88.18		0.315	#DIV/0!	#DIV/0!
29.741		0.315	319.193	29.741	0.315	0.932347	0.965351		0.63	1918.05	88.3589		0.63	#DIV/0!	#DIV/0!
30.12		0.63	321.529	30.12	0.63	0.978512	0.972468		0.945	1895.78	88.268		0.945	#DIV/0!	#DIV/0!
30.5051		0.945	319.819	30.5051	0.945	1	0.967258		1.26	1882.25	88.3204		1.26	#DIV/0!	#DIV/0!
29.1436		1.26	299.771	29.1436	1.26	0.988497	0.906186		1.575	1917.35	88.3227		1.575	#DIV/0!	#DIV/0!
3.1107		1.575	5.717	3.1107	1.575	0.0016576	0.0104092		1.89	1867.19	88.2604		1.89	#DIV/0!	#DIV/0!
3.2122		1.89	3.633	3.2122	1.89	0.00929462	0.00406072		2.205	1916.48	88.2567		2.205	#DIV/0!	#DIV/0!
3.109		2.205	4.243	3.109	2.205	0	0.00591896		2.52	1900.66	88.4619		2.52	#DIV/0!	#DIV/0!
3.0574		2.52	4.633	3.0574	2.52	0.000483186	0.00710702		2.835	1851	88.3225		2.835	#DIV/0!	#DIV/0!
3.3581		2.835	3.586	3.3581	2.835	0.00660354	0.00391754		3.15	245.962	81.7458		3.15	#DIV/0!	#DIV/0!
2.7934		3.15	3.529	2.7934	3.15	0.013301	0.0037439		3.465	251.997	82.0317		3.465	#DIV/0!	#DIV/0!
3.4857		3.465	5.119	3.4857	3.465	0.0136768	0.00858752		3.78	262.061	81.8143		3.78	#DIV/0!	#DIV/0!
3.4154		3.78	3.155	3.4154	3.78	0.00435538	0.00260459		4.095	268.494	81.8086		4.095	#DIV/0!	#DIV/0!
3.2686		4.095	3.395	3.2686	4.095	0.00537544	0.0033357		4.41	266.371	82.2777		4.41	#DIV/0!	#DIV/0!
3.4265		4.41	4.657	3.4265	4.41	0.0179383	0.00718013		4.725	268.158	82.3756		4.725	#DIV/0!	#DIV/0!
3.3		4.725	2.7	3.3	4.725	0.00443591	0.00121852		5.04	278.965	82.278		5.04	#DIV/0!	#DIV/0!
3.3107		5.04	3.457	3.3107	5.04	0.00737529	0.00352457		5.355	284.972	82.217		5.355	#DIV/0!	#DIV/0!
3.0366		5.355	2.3	3.0366	5.355	0.0130259	0		5.67	303.038	82.284		5.67	#DIV/0!	#DIV/0!
3.4111		5.67	5.85	3.4111	5.67	0.0137305	0.0108144		5.985	294.24	82.0838		5.985	#DIV/0!	#DIV/0!
3.5159		5.985	4.812	3.5159	5.985	0.00149653	0.00765231		6.3	282.713	82.1667		6.3	#DIV/0!	#DIV/0!
3.5326		6.3	4.836	3.5326	6.3	0.013301	0.00772542		6.615	284.28	82.1217		6.615	#DIV/0!	#DIV/0!
3.5357		6.615	5.5	3.5357	6.615	0.0101805	0.00974816		6.93	274.518	82.1103		6.93	#DIV/0!	#DIV/0!
3.7712		6.93	5.362	3.7712	6.93	0.00267094	0.00932777		7.245	274.546	82.6813		7.245	#DIV/0!	#DIV/0!
3.5691		7.245	7.557	3.5691	7.245	0.00671091	0.0160144		7.56	288.037	82.3695		7.56	#DIV/0!	#DIV/0!
3.6586		7.56	4.055	3.6586	7.56	0.0100664	0.00534626		7.875	294.969	82.6212		7.875	#DIV/0!	#DIV/0!
3.6269		7.875	6.583	3.6269	7.875	0.00801283	0.0130473		8.19	275.967	82.1919		8.19	#DIV/0!	#DIV/0!
3.5897		8.19	5.64	3.5897	8.19	0.0108985	0.0101746		8.505	298.147	82.5779		8.505	#DIV/0!	#DIV/0!
3.103		8.505	5.121	3.103	8.505	0.00533518	0.00859361		8.82	303.331	82.5446		8.82	#DIV/0!	#DIV/0!
3.4376		8.82	5.648	3.4376	8.82	0.0153747	0.010199		9.135	319.788	82.1046		9.135	#DIV/0!	#DIV/0!
3.7696		9.135	4.979	3.7696	9.135	0.00548282	0.00816104		9.45	329.696	82.2794		9.45	#DIV/0!	#DIV/0!
3.3573		9.45	5.388	3.3573	9.45	0.00674447	0.00940698		9.765	324.582	82.7251		9.765	#DIV/0!	#DIV/0!
3.4628		9.765	4.945	3.4628	9.765	0.0121937	0.00805747		10.08	324.274	82.6988		10.08	#DIV/0!	#DIV/0!
3.5618		10.08	6.507	3.5618	10.08	0.00814705	0.0128158		10.395	369.138	82.4615		10.395	#DIV/0!	#DIV/0!
3.6483		10.395	4.752	3.6483	10.395	0.00452987	0.00746953		10.71	337.899	82.5561		10.71	#DIV/0!	#DIV/0!
3.3578		10.71	6.438	3.3578	10.71	0.0118917	0.0126056		11.025	375.316	82.511		11.025	#DIV/0!	#DIV/0!
3.3927		11.025	6.848	3.3927	11.025	0.0202602	0.0138546		11.34	376.973	82.5922		11.34	#DIV/0!	#DIV/0!
3.3353		11.34	3.748	3.3353	11.34	0.0148177	0.00441104		11.655	360.113	82.3166		11.655	#DIV/0!	#DIV/0!
3.1218		11.655	5.15	3.1218	11.655	0.00799941	0.00868196		11.97	354.767	82.4944		11.97	#DIV/0!	#DIV/0!
3.8743		11.97	8.236	3.8743	11.97	0.0153009	0.0180828		12.285	379.658	82.3473		12.285	#DIV/0!	#DIV/0!
3.645		12.285	6.998	3.645	12.285	0.00863024	0.0143115		12.6	344.484	82.365		12.6	#DIV/0!	#DIV/0!
3.6846		12.6	4.705	3.6846	12.6	0.0177772	0.00732635		12.915	377.712	82.4782		12.915	#DIV/0!	#DIV/0!
3.8785		12.915	4.679	3.8785	12.915	0.0133413	0.00724715		13.23	370.773	82.4244		13.23	#DIV/0!	#DIV/0!
3.2949		13.23	4.081	3.2949	13.23	0.0197636	0.00542546		13.545	409.96	82.3236		13.545	#DIV/0!	#DIV/0!
3.7205		13.545	4.736	3.7205	13.545	0.0238774	0.00742079		13.86	381.906	82.287		13.86	#DIV/0!	#DIV/0!
3.8062		13.86	7.329	3.8062	13.86	0.0142003	0.0153198		14.175	383.741	82.3831		14.175	#DIV/0!	#DIV/0!
3.5759		14.175	6.357	3.5759	14.175	0.0163075	0.0123588		14.49	387.172	82.3589		14.49	#DIV/0!	#DIV/0!
3.7411		14.49	6.012	3.7411	14.49	0.0220856	0.0113079		14.805	431.654	82.463		14.805	#DIV/0!	#DIV/0!
3.8619		14.805	7.045	3.8619	14.805	0.0143748	0.0144547		15.12	443.471	82.3517		15.12	#DIV/0!	#DIV/0!
3.6623		15.12	4.567	3.6623	15.12	0.00858997	0.00690596		15.435	424.516	82.7862		15.435	#DIV/0!	#DIV/0!
3.8866		15.435	6.586	3.8866	15.435	0.0115495	0.0130564		15.75	426.662	82.6298		15.75	#DIV/0!	#DIV/0!
3.6286		15.75	4.7	3.6286	15.75	0.0239043	0.00731112		16.065	440.711	82.3695		16.065	#DIV/0!	#DIV/0!
4.0388		16.065	7.869	4.0388	16.065	0.0180121	0.0169648		16.38	446.287	82.3717		16.38	#DIV/0!	#DIV/0!
3.5222		16.38	4.626	3.5222	16.38	0.0191127	0.0070857		16.695	420.588	82.3095		16.695	#DIV/0!	#DIV/0!
3.3673		16.695	5.205	3.3673	16.695	0.021334	0.0088495		17.01	421.557	82.334		17.01	#DIV/0!	#DIV/0!
3.6125		17.01	9.329	3.6125	17.01	0.0297293	0.0214124		17.325	423.278	82.3737		17.325	#DIV/0!	#DIV/0!
3.6851		17.325	7.164	3.6851	17.325	0.0148177	0.0148172		17.64	450.733	82.2925		17.64	#DIV/0!	#DIV/0!
3.702		17.64	6.079	3.702	17.64	0.02073	0.011512		17.955	435.757	82.2075		17.955	#DIV/0!	#DIV/0!
3.6574		17.955	7.167	3.6574	17.955	0.0163813	0.0148263		18.27	427.632	82.5278		18.27	#DIV/0!	#DIV/0!
3.9683		18.27	5.252	3.9683	18.27	0.0205086	0.00899268		18.585	436.842	82.4626		18.585	#DIV/0!	#DIV/0!
3.8208		18.585	8.512	3.8208	18.585	0.0115361	0.0189236		18.9	434.265	82.5026		18.9	#DIV/0!	#DIV/0!
4.2042		18.9	9.045	4.2042	18.9	0.0269309	0.0205473		19.215	443.199	82.7781		19.215	#DIV/0!	#DIV/0!
3.5311		19.215	7.49	3.5311	19.215	0.0230654	0.0158103		19.53	424.409	82.5622		19.53	#DIV/0!	#DIV/0!
4.1535		19.53	6.657	4.1535	19.53	0.0290113	0.0132727		19.845	420.694	82.4376		19.845	#DIV/0!	#DIV/0!
3.7383		19.845	6.064	3.7383	19.845	0.0248035	0.0114663		20.16	445.228	82.7328		20.16	#DIV/0!	#DIV/0!
3.7446		20.16	7.626	3.7446	20.16	0.0355343	0.0162246		20.475	431.877	82.6468		20.475	#DIV/0!	#DIV/0!
4.0749		20.475	8.176	4.0749	20.475	0.0123347	0.0179001		20.79	449.289	82.2197		20.79	#DIV/0!	#DIV/0!
3.4023		20.79	9.338	3.4023	20.79	0.0241794	0.0214399		21.105	461.84	82.5512		21.105	#DIV/0!	#DIV/0!
3.8164		21.105	6.767	3.8164	21.105	0.0231862	0.0136078		21.42	455.769	82.5619		21.42	#DIV/0!	#DIV/0!
3.7354		21.42	6.348	3.7354	21.42	0.0197905	0.0123314		21.735	498.858	82.7023		21.735	#DIV/0!	#DIV/0!
3.6961		21.735	5.326	3.6961	21.735	0.021381	0.00921811		22.05	455.099	82.1648		22.05	#DIV/0!	#DIV/0!
3.5761		22.05	6.812	3.5761	22.05	0.0247767	0.0137449		22.365	493.95	82.4739		22.365	#DIV/0!	#DIV/0!
3.4241		22.365	6.312	3.4241	22.365	0.0337626	0.0122218		22.68	463.04	82.3742		22.68	#DIV/0!	#DIV/0!
3.9079		22.68	7.067	3.9079	22.68	0.0520767	0.0145217		22.995	506.906	82.262		22.995	#DIV/0!	#DIV/0!
3.6393		22.995	6.181	3.6393	22.995	0.0352122	0.0118227		23.31	465.445	82.1988		23.31	#DIV/0!	#DIV/0!
3.6725		23.31	4.633	3.6725	23.31	0.0444128	0.00710702		23.625	482.307	82.7805		23.625	#DIV/0!	#DIV/0!
3.777		23.625	6.264	3.777	23.625	0.0393595	0.0120755		23.94	516.904	82.1411		23.94	#DIV/0!	#DIV/0!
3.5337		23.94	7.783	3.5337	23.94	0.0300515	0.0167029		24.255	478.816	82.3402		24.255	#DIV/0!	#DIV/0!
3.1952		24.255	4.176	3.1952	24.255	0.0271121	0.00571486		24.57	487.784	82.8176		24.57	#DIV/0!	#DIV/0!
3.8296		24.57	5.436	3.8296	24.57	0.0340243	0.0095532		24.885	479.767	82.4462		24.885	#DIV/0!	#DIV/0!
3.7137		24.885	7.145	3.7137	24.885	0.0351853	0.0147593		25.2	490.834	82.4252		25.2	#DIV/0!	#DIV/0!
3.9387		25.2	7.083	3.9387	25.2	0.0572374	0.0145705		25.515	493.109	82.351		25.515	#DIV/0!	#DIV/0!
3.772		25.515	5.49	3.772	25.515	0.0427687	0.0097177		25.83	520.627	82.3305		25.83	#DIV/0!	#DIV/0!
3.8312		25.83	6.383	3.8312	25.83	0.0296086	0.012438		26.145	476.266	82.1446		26.145	#DIV/0!	#DIV/0!
3.7249		26.145	3.905	3.7249	26.145	0.0393125	0.00488931		26.46	508.94	82.591		26.46	#DIV/0!	#DIV/0!
3.7515		26.46	5.971	3.7515	26.46	0.0501842	0.011183		26.775	496.967	82.4637		26.775	#DIV/0!	#DIV/0!
3.4837		26.775	5.745	3.4837	26.775	0.0306152	0.0104945		27.09	526.055	82.6249		27.09	#DIV/0!	#DIV/0!
3.6176		27.09	6.357	3.6176	27.09	0.0353263	0.0123588		27.405	518.154	82.1849		27.405	#DIV/0!	#DIV/0!
3.684		27.405	4.521	3.684	27.405	0.0347692	0.00676583		27.72	522.452	82.6016		27.72	#DIV/0!	#DIV/0!
3.6269		27.72	6.252	3.6269	27.72	0.0265014	0.012039		28.035	527.812	82.3582		28.035	#DIV/0!	#DIV/0!
4.0333		28.035	5.738	4.0333	28.035	0.0417016	0.0104732		28.35	532.627	82.7063		28.35	#DIV/0!	#DIV/0!
3.3553		28.35	6.955	3.3553	28.35	0.0377019	0.0141805		28.665	495.82	82.4659		28.665	#DIV/0!	#DIV/0!
3.7139		28.665	5.983	3.7139	28.665	0.0401044	0.0112195		28.98	509.809	82.5684		28.98	#DIV/0!	#DIV/0!
3.5489		28.98	5.85	3.5489	28.98	0.0381583	0.0108144		29.295	507.243	82.4228		29.295	#DIV/0!	#DIV/0!
3.9157		29.295	7.124	3.9157	29.295	0.0410305	0.0146954		29.61	488.967	82.2689		29.61	#DIV/0!	#DIV/0!
3.8538		29.61	5.719	3.8538	29.61	0.0379905	0.0104153		29.925	519.538	82.3096		29.925	#DIV/0!	#DIV/0!
3.508		29.925	5.533	3.508	29.925	0.0342055	0.00984869		30.24	521.906	82.1931		30.24	#DIV/0!	#DIV/0!
3.7986		30.24	7.279	3.7986	30.24	0.0338901	0.0151675		30.555	492.594	82.6274		30.555	#DIV/0!	#DIV/0!
3.7299		30.555	7.224	3.7299	30.555	0.0291522	0.015		30.87	473.565	82.4558		30.87	#DIV/0!	#DIV/0!
3.6299		30.87	7.074	3.6299	30.87	0.0287227	0.014543		31.185	525.121	82.7496		31.185	#DIV/0!	#DIV/0!
3.5296		31.185	7.824	3.5296	31.185	0.0309642	0.0168278		31.5	540.494	82.4449		31.5	#DIV/0!	#DIV/0!
3.7689		31.5	6.605	3.7689	31.5	0.0279107	0.0131143		31.815	532.416	82.9052		31.815	#DIV/0!	#DIV/0!
4.0623		31.815	6.445	4.0623	31.815	0.0321923	0.0126269		32.13	514.926	82.3609		32.13	#DIV/0!	#DIV/0!
3.6829		32.13	4.96	3.6829	32.13	0.0349102	0.00810316		32.445	526.16	82.6411		32.445	#DIV/0!	#DIV/0!
3.8092		32.445	6.79	3.8092	32.445	0.0360309	0.0136779		32.76	511.86	82.2333		32.76	#DIV/0!	#DIV/0!
3.3928		32.76	5.062	3.3928	32.76	0.0414869	0.00841388		33.075	545.574	82.363		33.075	#DIV/0!	#DIV/0!
3.8652		33.075	6.84	3.8652	33.075	0.0308232	0.0138302		33.39	512.733	82.5427		33.39	#DIV/0!	#DIV/0!
3.8911		33.39	7.276	3.8911	33.39	0.0338767	0.0151584		33.705	531.017	82.2651		33.705	#DIV/0!	#DIV/0!
3.8565		33.705	6.724	3.8565	33.705	0.0449363	0.0134768		34.02	510.743	82.5964		34.02	#DIV/0!	#DIV/0!
3.7664		34.02	6.231	3.7664	34.02	0.0367221	0.011975		34.335	530.292	82.3663		34.335	#DIV/0!	#DIV/0!
3.771		34.335	5.176	3.771	34.335	0.031803	0.00876116		34.65	522.511	82.5056		34.65	#DIV/0!	#DIV/0!
4.4296		34.65	8.21	4.4296	34.65	0.0303266	0.0180036		34.965	506.377	82.5728		34.965	#DIV/0!	#DIV/0!
4.0747		34.965	9.888	4.0747	34.965	0.0277295	0.0231153		35.28	548.466	82.7364		35.28	#DIV/0!	#DIV/0!
4.1667		35.28	7.148	4.1667	35.28	0.0380307	0.0147685		35.595	560.97	82.6234		35.595	#DIV/0!	#DIV/0!
4.0386		35.595	5.49	4.0386	35.595	0.035447	0.0097177		35.91	549.098	82.4221		35.91	#DIV/0!	#DIV/0!
4.2698		35.91	7.424	4.2698	35.91	0.0309306	0.0156092		36.225	521.36	82.4412		36.225	#DIV/0!	#DIV/0!
4.198		36.225	4.976	4.198	36.225	0.0440102	0.0081519		36.54	563.891	82.1945		36.54	#DIV/0!	#DIV/0!
4.5272		36.54	8.379	4.5272	36.54	0.0344673	0.0185185		36.855	564.667	82.6106		36.855	#DIV/0!	#DIV/0!
4.3943		36.855	6.788	4.3943	36.855	0.0521706	0.0136718		37.17	543.714	82.28		37.17	#DIV/0!	#DIV/0!
4.0572		37.17	5.531	4.0572	37.17	0.0539222	0.0098426		37.485	561.217	82.5668		37.485	#DIV/0!	#DIV/0!
4.4276		37.485	8.052	4.4276	37.485	0.058083	0.0175223		37.8	557.879	82.2092		37.8	#DIV/0!	#DIV/0!
3.8883		37.8	6.276	3.8883	37.8	0.0687667	0.0121121		38.115	561.374	82.4044		38.115	#DIV/0!	#DIV/0!
4.2325		38.115	6.94	4.2325	38.115	0.0545866	0.0141348		38.43	575.067	82.7294		38.43	#DIV/0!	#DIV/0!
4.1735		38.43	7.243	4.1735	38.43	0.0694311	0.0150579		38.745	543.479	82.587		38.745	#DIV/0!	#DIV/0!
4.2986		38.745	7.364	4.2986	38.745	0.0565193	0.0154265		39.06	550.701	82.4752		39.06	#DIV/0!	#DIV/0!
3.9933		39.06	6.386	3.9933	39.06	0.0520901	0.0124472		39.375	548.977	81.9966		39.375	#DIV/0!	#DIV/0!
4.5899		39.375	8.183	4.5899	39.375	0.0740012	0.0179214		39.69	528.789	82.7173		39.69	#DIV/0!	#DIV/0!
4.1929		39.69	8.238	4.1929	39.69	0.0634383	0.0180889		40.005	551.514	82.5776		40.005	#DIV/0!	#DIV/0!
3.9069		40.005	7.417	3.9069	40.005	0.0492447	0.0155879		40.32	536.54	82.1404		40.32	#DIV/0!	#DIV/0!
4.13		40.32	5.293	4.13	40.32	0.061425	0.00911758		40.635	550.372	82.6822		40.635	#DIV/0!	#DIV/0!
4.2648		40.635	9.267	4.2648	40.635	0.0499493	0.0212236		40.95	555.399	82.1285		40.95	#DIV/0!	#DIV/0!
4.0005		40.95	5.162	4.0005	40.95	0.0589218	0.00871851		41.265	554.516	82.5133		41.265	#DIV/0!	#DIV/0!
4.0606		41.265	6.705	4.0606	41.265	0.0690486	0.013419		41.58	567.016	82.2241		41.58	#DIV/0!	#DIV/0!
4.4147		41.58	5.731	4.4147	41.58	0.0659213	0.0104519		41.895	588.118	82.4496		41.895	#DIV/0!	#DIV/0!
4.1861		41.895	6.979	4.1861	41.895	0.058593	0.0142536		42.21	550.755	82.3809		42.21	#DIV/0!	#DIV/0!
4.186		42.21	6.248	4.186	42.21	0.0655791	0.0120268		42.525	586.249	81.9312		42.525	#DIV/0!	#DIV/0!
4.2518		42.525	4.698	4.2518	42.525	0.0606331	0.00730503		42.84	607.82	82.1399		42.84	#DIV/0!	#DIV/0!
4.0837		42.84	7.024	4.0837	42.84	0.0591299	0.0143907		43.155	611.962	82.3221		43.155	#DIV/0!	#DIV/0!
4.2624		43.155	8.317	4.2624	43.155	0.0574991	0.0183296		43.47	585.696	82.1468		43.47	#DIV/0!	#DIV/0!
4.1357		43.47	4.474	4.1357	43.47	0.0648073	0.00662266		43.785	579.909	82.0092		43.785	#DIV/0!	#DIV/0!
3.9844		43.785	7.007	3.9844	43.785	0.0529156	0.0143389		44.1	588.304	82.1445		44.1	#DIV/0!	#DIV/0!
3.8548		44.1	8.386	3.8548	44.1	0.0641027	0.0185398		44.415	588.47	82.3138		44.415	#DIV/0!	#DIV/0!
3.8474		44.415	5.65	3.8474	44.415	0.048238	0.0102051		44.73	621.13	81.7829		44.73	#DIV/0!	#DIV/0!
3.8235		44.73	7.295	3.8235	44.73	0.0658542	0.0152163		45.045	566.805	82.0892		45.045	#DIV/0!	#DIV/0!
4.1054		45.045	7.724	4.1054	45.045	0.0517143	0.0165231		45.36	594.116	82.4052		45.36	#DIV/0!	#DIV/0!
4.2663		45.36	7.571	4.2663	45.36	0.0520767	0.0160571		45.675	601.004	82.3832		45.675	#DIV/0!	#DIV/0!
4.6321		45.675	7.767	4.6321	45.675	0.0677198	0.0166541		45.99	587.915	82.1294		45.99	#DIV/0!	#DIV/0!
4.1504		45.99	6.995	4.1504	45.99	0.0459295	0.0143024		46.305	598.971	81.9927		46.305	#DIV/0!	#DIV/0!
3.8255		46.305	6.488	3.8255	46.305	0.0472583	0.0127579		46.62	567.549	82.2188		46.62	#DIV/0!	#DIV/0!
4.2846		46.62	8.586	4.2846	46.62	0.0671293	0.019149		46.935	649.74	82.2903		46.935	#DIV/0!	#DIV/0!
4.3304		46.935	6.602	4.3304	46.935	0.0490366	0.0131052		47.25	610.391	81.7569		47.25	#DIV/0!	#DIV/0!
4.1381		47.25	7.036	4.1381	47.25	0.0647805	0.0144273		47.565	604.637	82.1787		47.565	#DIV/0!	#DIV/0!
4.0781		47.565	5.512	4.0781	47.565	0.0570159	0.00978472		47.88	617.976	82.0294		47.88	#DIV/0!	#DIV/0!
3.9131		47.88	5.702	3.9131	47.88	0.0589755	0.0103635		48.195	641.059	82.2889		48.195	#DIV/0!	#DIV/0!
3.8828		48.195	6.802	3.8828	48.195	0.0438021	0.0137144		48.51	649.704	81.9975		48.51	#DIV/0!	#DIV/0!
3.8176		48.51	8.31	3.8176	48.51	0.0446074	0.0183083		48.825	607.799	81.8205		48.825	#DIV/0!	#DIV/0!
4.4713		48.825	6.317	4.4713	48.825	0.0623914	0.012237		49.14	627.064	82.0624		49.14	#DIV/0!	#DIV/0!
3.9126		49.14	6.633	3.9126	49.14	0.0616733	0.0131996		49.455	612.948	82.0122		49.455	#DIV/0!	#DIV/0!
3.9197		49.455	5.343	3.9197	49.455	0.0477146	0.00926989		49.77	603.93	81.7958		49.77	#DIV/0!	#DIV/0!
4.1093		49.77	7.988	4.1093	49.77	0.0561368	0.0173274		50.085	604.452	82.057		50.085	#DIV/0!	#DIV/0!
3.86		50.085	8	3.86	50.085	0.034776	0.0173639		50.4	626.461	82.1247		50.4	#DIV/0!	#DIV/0!
3.9999		50.4	6.481	3.9999	50.4	0.0526538	0.0127366		50.715	618.394	82.0006		50.715	#DIV/0!	#DIV/0!
4.0583		50.715	5.9	4.0583	50.715	0.0499628	0.0109667		51.03	603.585	82.1377		51.03	#DIV/0!	#DIV/0!
4.0933		51.03	7.681	4.0933	51.03	0.0611297	0.0163921		51.345	628.973	82.4424		51.345	#DIV/0!	#DIV/0!
4.3683		51.345	6.964	4.3683	51.345	0.0658274	0.0142079		51.66	621.951	82.3629		51.66	#DIV/0!	#DIV/0!
3.9885		51.66	7.955	3.9885	51.66	0.0312259	0.0172268		51.975	630.277	82.4871		51.975	#DIV/0!	#DIV/0!
3.9738		51.975	7.688	3.9738	51.975	0.0473254	0.0164135		52.29	656.187	81.7287		52.29	#DIV/0!	#DIV/0!
4.2206		52.29	6.543	4.2206	52.29	0.0661696	0.0129255		52.605	619.94	81.7452		52.605	#DIV/0!	#DIV/0!
3.9024		52.605	6.798	3.9024	52.605	0.0627068	0.0137023		52.92	616.475	82.1787		52.92	#DIV/0!	#DIV/0!
3.8767		52.92	7.788	3.8767	52.92	0.0612975	0.0167181		53.235	586.111	81.959		53.235	#DIV/0!	#DIV/0!
3.6179		53.235	7.281	3.6179	53.235	0.0484125	0.0151736		53.55	610.214	82.4295		53.55	#DIV/0!	#DIV/0!
3.9482		53.55	4.169	3.9482	53.55	0.0603043	0.00569354		53.865	618.634	82.0463		53.865	#DIV/0!	#DIV/0!
3.7417		53.865	7.376	3.7417	53.865	0.0490501	0.015463		54.18	616.662	81.946		54.18	#DIV/0!	#DIV/0!
3.8555		54.18	5	3.8555	54.18	0.0531907	0.00822501		54.495	634.206	81.8344		54.495	#DIV/0!	#DIV/0!
3.7863		54.495	6.064	3.7863	54.495	0.0544188	0.0114663		54.81	616.51	81.9237		54.81	#DIV/0!	#DIV/0!
4.0473		54.81	7.074	4.0473	54.81	0.0559153	0.014543		55.125	607.782	81.8459		55.125	#DIV/0!	#DIV/0!
4.4254		55.125	7.988	4.4254	55.125	0.0489427	0.0173274		55.44	633	81.8108		55.44	#DIV/0!	#DIV/0!
4.1198		55.44	7.798	4.1198	55.44	0.0621296	0.0167486		55.755	665.59	81.8371		55.755	#DIV/0!	#DIV/0!
4.0982		55.755	8.255	4.0982	55.755	0.0546604	0.0181407		56.07	682.829	81.9826		56.07	#DIV/0!	#DIV/0!
4.0725		56.07	4.638	4.0725	56.07	0.056573	0.00712225		56.385	634.531	81.2291		56.385	#DIV/0!	#DIV/0!
4.3083		56.385	9.202	4.3083	56.385	0.0538685	0.0210256		56.7	699.572	81.8219		56.7	#DIV/0!	#DIV/0!
3.9258		56.7	3.864	3.9258	56.7	0.0518418	0.00476441		57.015	722.716	81.8456		57.015	#DIV/0!	#DIV/0!
3.9315		57.015	6.169	3.9315	57.015	0.0506003	0.0117861		57.33	698.465	81.87		57.33	#DIV/0!	#DIV/0!
4.6525		57.33	9.602	4.6525	57.33	0.0834032	0.0222441		57.645	672.097	81.3666		57.645	#DIV/0!	#DIV/0!
4.2519		57.645	8.152	4.2519	57.645	0.0445605	0.017827		57.96	691.866	81.9229		57.96	#DIV/0!	#DIV/0!
4.1792		57.96	6.702	4.1792	57.96	0.0852689	0.0134098		58.275	683.531	81.9105		58.275	#DIV/0!	#DIV/0!
3.8508		58.275	5.812	3.8508	58.275	0.0598479	0.0106986		58.59	648.74	81.8694		58.59	#DIV/0!	#DIV/0!
4.1267		58.59	6.998	4.1267	58.59	0.0736456	0.0143115		58.905	709.459	81.8889		58.905	#DIV/0!	#DIV/0!
3.8916		58.905	8.502	3.8916	58.905	0.077095	0.0188932		59.22	684.285	81.8042		59.22	#DIV/0!	#DIV/0!
4.0189		59.22	8.136	4.0189	59.22	0.0741288	0.0177782		59.535	721.496	82.1352		59.535	#DIV/0!	#DIV/0!
3.9377		59.535	4.993	3.9377	59.535	0.0526941	0.00820369		59.85	671.935	81.9615		59.85	#DIV/0!	#DIV/0!
4.4204		59.85	8.574	4.4204	59.85	0.0882552	0.0191125		60.165	681.352	82.1534		60.165	#DIV/0!	#DIV/0!
3.9966		60.165	7.971	3.9966	60.165	0.0639751	0.0172756		60.48	693.491	81.7512		60.48	#DIV/0!	#DIV/0!
3.7936		60.48	6.502	3.7936	60.48	0.0577206	0.0128006		60.795	650.773	81.9054		60.795	#DIV/0!	#DIV/0!
4.0102		60.795	5.176	4.0102	60.795	0.0736858	0.00876116		61.11	664.479	81.6761		61.11	#DIV/0!	#DIV/0!
3.9594		61.11	6.171	3.9594	61.11	0.0685587	0.0117922		61.425	666.391	82.1195		61.425	#DIV/0!	#DIV/0!
3.7343		61.425	7.1	3.7343	61.425	0.0559153	0.0146222		61.74	678.738	81.7196		61.74	#DIV/0!	#DIV/0!
4.1505		61.74	7.6	4.1505	61.74	0.0664649	0.0161454		62.055	677.028	81.3878		62.055	#DIV/0!	#DIV/0!
3.883		62.055	6.357	3.883	62.055	0.0692097	0.0123588		62.37	678.876	81.7431		62.37	#DIV/0!	#DIV/0!
4.0382		62.37	7.007	4.0382	62.37	0.0718873	0.0143389		62.685	739.85	81.8659		62.685	#DIV/0!	#DIV/0!
3.9596		62.685	6.905	3.9596	62.685	0.0479428	0.0140282		63	748.183	82.1456		63	#DIV/0!	#DIV/0!
3.92		63	8.571	3.92	63	0.0515197	0.0191034		63.315	717.233	81.2773		63.315	#DIV/0!	#DIV/0!
3.9112		63.315	7.233	3.9112	63.315	0.0575125	0.0150274		63.63	746.994	82.0178		63.63	#DIV/0!	#DIV/0!
4.1382		63.63	7.662	4.1382	63.63	0.0655656	0.0163343		63.945	759.118	81.7846		63.945	#DIV/0!	#DIV/0!
3.6421		63.945	7.402	3.6421	63.945	0.0644315	0.0155422		64.26	693.721	81.9355		64.26	#DIV/0!	#DIV/0!
3.9655		64.26	10.455	3.9655	64.26	0.069015	0.0248426		64.575	758.019	82.2966		64.575	#DIV/0!	#DIV/0!
3.9358		64.575	8.24	3.9358	64.575	0.0620827	0.018095		64.89	723.499	81.6325		64.89	#DIV/0!	#DIV/0!
4.1054		64.89	5.638	4.1054	64.89	0.0816248	0.0101686		65.205	706.421	81.3051		65.205	#DIV/0!	#DIV/0!
4.1553		65.205	5.857	4.1553	65.205	0.0881277	0.0108357		65.52	714.145	81.5948		65.52	#DIV/0!	#DIV/0!
3.8938		65.52	7.345	3.8938	65.52	0.0682835	0.0153686		65.835	734.082	81.8069		65.835	#DIV/0!	#DIV/0!
3.7981		65.835	7.098	3.7981	65.835	0.0791418	0.0146162		66.15	708.931	81.8363		66.15	#DIV/0!	#DIV/0!
3.8143		66.15	5.864	3.8143	66.15	0.0678876	0.010857		66.465	705.613	81.6279		66.465	#DIV/0!	#DIV/0!
3.9334		66.465	4.648	3.9334	66.465	0.0807256	0.00715271		66.78	714.321	81.2726		66.78	#DIV/0!	#DIV/0!
3.7518		66.78	5.917	3.7518	66.78	0.0792223	0.0110185		67.095	690.25	81.198		67.095	#DIV/0!	#DIV/0!
4.1709		67.095	7.181	4.1709	67.095	0.0775782	0.014869		67.41	718.684	81.6925		67.41	#DIV/0!	#DIV/0!
3.9676		67.41	4.967	3.9676	67.41	0.058244	0.00812448		67.725	726.509	81.6019		67.725	#DIV/0!	#DIV/0!
4.0931		67.725	8.171	4.0931	67.725	0.0729275	0.0178848		68.04	728.25	81.3669		68.04	#DIV/0!	#DIV/0!
3.9034		68.04	8.069	3.9034	68.04	0.0652032	0.0175741		68.355	738.588	81.3569		68.355	#DIV/0!	#DIV/0!
4.1858		68.355	7.679	4.1858	68.355	0.0776788	0.0163861		68.67	727.772	81.3138		68.67	#DIV/0!	#DIV/0!
3.4584		68.67	7.269	3.4584	68.67	0.0620021	0.0151371		68.985	728.088	81.7342		68.985	#DIV/0!	#DIV/0!
3.4906		68.985	5.307	3.4906	68.985	0.073961	0.00916023		69.3	743.603	81.6946		69.3	#DIV/0!	#DIV/0!
3.8037		69.3	8.329	3.8037	69.3	0.0530296	0.0183661		69.615	731.372	81.6692		69.615	#DIV/0!	#DIV/0!
3.8187		69.615	7.317	3.8187	69.615	0.0568079	0.0152833		69.93	722.593	81.356		69.93	#DIV/0!	#DIV/0!
4.0032		69.93	6.457	4.0032	69.93	0.078558	0.0126635		70.245	752.6	82.0108		70.245	#DIV/0!	#DIV/0!
3.6809		70.245	6.779	3.6809	70.245	0.0603714	0.0136444		70.56	748.595	81.7586		70.56	#DIV/0!	#DIV/0!
3.426		70.56	5.483	3.426	70.56	0.0690754	0.00969638		70.875	728.743	81.6563		70.875	#DIV/0!	#DIV/0!
3.8001		70.875	7.343	3.8001	70.875	0.071035	0.0153625		71.19	719.506	81.3789		71.19	#DIV/0!	#DIV/0!
3.9405		71.19	9.462	3.9405	71.19	0.0867721	0.0218176		71.505	755.218	81.428		71.505	#DIV/0!	#DIV/0!
3.7235		71.505	6.293	3.7235	71.505	0.0820409	0.0121639		71.82	741.177	81.8481		71.82	#DIV/0!	#DIV/0!
3.825		71.82	6.174	3.825	71.82	0.101234	0.0118014		72.135	760.272	81.523		72.135	#DIV/0!	#DIV/0!
3.8943		72.135	8.902	3.8943	72.135	0.0895773	0.0201117		72.45	754.474	81.5936		72.45	#DIV/0!	#DIV/0!
3.2498		72.45	6.374	3.2498	72.45	0.0719746	0.0124106		72.765	717.418	81.3914		72.765	#DIV/0!	#DIV/0!
3.4332		72.765	8.674	3.4332	72.765	0.0734912	0.0194171		73.08	748.377	81.4217		73.08	#DIV/0!	#DIV/0!
3.5621		73.08	7.426	3.5621	73.08	0.0763366	0.0156153		73.395	716.112	81.5305		73.395	#DIV/0!	#DIV/0!
4.0077		73.395	10.36	4.0077	73.395	0.10569	0.0245532		73.71	720.636	81.2556		73.71	#DIV/0!	#DIV/0!
3.447		73.71	5.979	3.447	73.71	0.0756723	0.0112073		74.025	773.318	81.5148		74.025	#DIV/0!	#DIV/0!
3.7857		74.025	7.074	3.7857	74.025	0.104918	0.014543		74.34	754.296	80.9351		74.34	#DIV/0!	#DIV/0!
3.8448		74.34	8.852	3.8448	74.34	0.0822355	0.0199594		74.655	725.895	81.0798		74.655	#DIV/0!	#DIV/0!
3.6182		74.655	7.486	3.6182	74.655	0.0669883	0.0157981		74.97	735.826	81.1101		74.97	#DIV/0!	#DIV/0!
4.0641		74.97	9.893	4.0641	74.97	0.0651496	0.0231306		75.285	706.923	81.0697		75.285	#DIV/0!	#DIV/0!
4.0954		75.285	5.967	4.0954	75.285	0.0959459	0.0111708		75.6	749.26	82.0674		75.6	#DIV/0!	#DIV/0!
4.0212		75.6	7.66	4.0212	75.6	0.106328	0.0163282		75.915	761.135	80.9848		75.915	#DIV/0!	#DIV/0!
3.8965		75.915	4.424	3.8965	75.915	0.085544	0.00647034		76.23	737.071	81.2458		76.23	#DIV/0!	#DIV/0!
4.2308		76.23	7.095	4.2308	76.23	0.0988853	0.014607		76.545	723.416	80.8364		76.545	#DIV/0!	#DIV/0!
4.1975		76.545	8.048	4.1975	76.545	0.100154	0.0175101		76.86	742.482	81.5319		76.86	#DIV/0!	#DIV/0!
3.9754		76.86	5.995	3.9754	76.86	0.0843696	0.0112561		77.175	671.708	81.535		77.175	#DIV/0!	#DIV/0!
3.5054		77.175	7.702	3.5054	77.175	0.0820141	0.0164561		77.49	702.855	81.2785		77.49	#DIV/0!	#DIV/0!
3.6978		77.49	5.819	3.6978	77.49	0.0793029	0.0107199		77.805	687.089	80.741		77.805	#DIV/0!	#DIV/0!
3.9511		77.805	7.069	3.9511	77.805	0.0809202	0.0145278		78.12	726.502	81.2524		78.12	#DIV/0!	#DIV/0!
3.6744		78.12	5.095	3.6744	78.12	0.0627605	0.00851441		78.435	789.612	81.2819		78.435	#DIV/0!	#DIV/0!
3.6874		78.435	6.302	3.6874	78.435	0.0783499	0.0121913		78.75	766.881	81.3233		78.75	#DIV/0!	#DIV/0!
3.8009		78.75	10.552	3.8009	78.75	0.0833093	0.0251381		79.065	760.707	80.784		79.065	#DIV/0!	#DIV/0!
3.61		79.065	7.288	3.61	79.065	0.0727866	0.0151949		79.38	766.236	81.0012		79.38	#DIV/0!	#DIV/0!
3.8899		79.38	8.276	3.8899	79.38	0.0672769	0.0182047		79.695	740.46	81.2265		79.695	#DIV/0!	#DIV/0!
3.9129		79.695	6.44	3.9129	79.695	0.0933757	0.0126117		80.01	755.091	80.9744		80.01	#DIV/0!	#DIV/0!
4.1248		80.01	6.669	4.1248	80.01	0.095503	0.0133093		80.325	720.708	80.5519		80.325	#DIV/0!	#DIV/0!
3.7238		80.325	5.752	3.7238	80.325	0.0735717	0.0105158		80.64	759.013	80.8982		80.64	#DIV/0!	#DIV/0!
3.9199		80.64	6.795	3.9199	80.64	0.0836851	0.0136931		80.955	792.867	81.2943		80.955	#DIV/0!	#DIV/0!
3.6953		80.955	8.071	3.6953	80.955	0.0678272	0.0175802		81.27	779.942	81.0572		81.27	#DIV/0!	#DIV/0!
3.9441		81.27	6.264	3.9441	81.27	0.0822624	0.0120755		81.585	808.492	80.565		81.585	#DIV/0!	#DIV/0!
3.7616		81.585	6.219	3.7616	81.585	0.0867587	0.0119385		81.9	762.102	80.9508		81.9	#DIV/0!	#DIV/0!
3.9212		81.9	8.393	3.9212	81.9	0.0894565	0.0185611		82.215	777.125	81.1562		82.215	#DIV/0!	#DIV/0!
3.4195		82.215	6.469	3.4195	82.215	0.0778399	0.0127		82.53	768.065	80.9942		82.53	#DIV/0!	#DIV/0!
3.9327		82.53	8.317	3.9327	82.53	0.0796518	0.0183296		82.845	732.597	80.8502		82.845	#DIV/0!	#DIV/0!
4.0189		82.845	6.5	4.0189	82.845	0.0944561	0.0127945		83.16	792.478	80.9136		83.16	#DIV/0!	#DIV/0!
4.0634		83.16	8.605	4.0634	83.16	0.0866916	0.0192069		83.475	796.553	81.0052		83.475	#DIV/0!	#DIV/0!
4.0987		83.475	5.895	4.0987	83.475	0.0965499	0.0109515		83.79	804.523	80.5394		83.79	#DIV/0!	#DIV/0!
3.8836		83.79	8.683	3.8836	83.79	0.09353	0.0194445		84.105	759.498	80.944		84.105	#DIV/0!	#DIV/0!
3.8602		84.105	7.083	3.8602	84.105	0.105925	0.0145705		84.42	782.484	81.5082		84.42	#DIV/0!	#DIV/0!
3.9175		84.42	6.831	3.9175	84.42	0.0794706	0.0138028		84.735	796.057	80.6271		84.735	#DIV/0!	#DIV/0!
3.7216		84.735	6.533	3.7216	84.735	0.102214	0.012895		85.05	802.898	80.4767		85.05	#DIV/0!	#DIV/0!
4.1941		85.05	7.648	4.1941	85.05	0.0911543	0.0162916		85.365	795.95	80.9186		85.365	#DIV/0!	#DIV/0!
4.1152		85.365	7.343	4.1152	85.365	0.105912	0.0153625		85.68	778.167	81.313		85.68	#DIV/0!	#DIV/0!
3.6156		85.68	5.333	3.6156	85.68	0.0874902	0.00923943		85.995	744.509	80.78		85.995	#DIV/0!	#DIV/0!
4.2904		85.995	7.326	4.2904	85.995	0.110334	0.0153107		86.31	791.063	80.8704		86.31	#DIV/0!	#DIV/0!
3.6864		86.31	8.302	3.6864	86.31	0.0825644	0.0182839		86.625	768.939	80.6383		86.625	#DIV/0!	#DIV/0!
3.972		86.625	6.676	3.972	86.625	0.0841347	0.0133306		86.94	767.933	80.8185		86.94	#DIV/0!	#DIV/0!
3.8231		86.94	9.193	3.8231	86.94	0.0819537	0.0209982		87.255	729.516	80.2873		87.255	#DIV/0!	#DIV/0!
3.8044		87.255	5.512	3.8044	87.255	0.0814437	0.00978472		87.57	817.505	80.9127		87.57	#DIV/0!	#DIV/0!
4.2013		87.57	8.19	4.2013	87.57	0.0898256	0.0179427		87.885	775.04	80.5491		87.885	#DIV/0!	#DIV/0!
4.1141		87.885	8.233	4.1141	87.885	0.0978116	0.0180737		88.2	792.316	80.9548		88.2	#DIV/0!	#DIV/0!
3.7323		88.2	7.779	3.7323	88.2	0.0966372	0.0166907		88.515	795.369	81.0547		88.515	#DIV/0!	#DIV/0!
3.9249		88.515	6.871	3.9249	88.515	0.0928522	0.0139246		88.83	776.209	80.7942		88.83	#DIV/0!	#DIV/0!
3.9211		88.83	8.56	3.9211	88.83	0.0820141	0.0190698		89.145	753.225	80.7916		89.145	#DIV/0!	#DIV/0!
4.0681		89.145	6.39	4.0681	89.145	0.0952144	0.0124594		89.46	794.13	80.0865		89.46	#DIV/0!	#DIV/0!
4.2396		89.46	7.945	4.2396	89.46	0.102254	0.0171964		89.775	807.079	80.6761		89.775	#DIV/0!	#DIV/0!
3.8458		89.775	7.048	3.8458	89.775	0.0766923	0.0144638		90.09	792.769	80.5051		90.09	#DIV/0!	#DIV/0!
3.8378		90.09	7.767	3.8378	90.09	0.0749676	0.0166541		90.405	792.32	80.7474		90.405	#DIV/0!	#DIV/0!
4.0519		90.405	7.15	4.0519	90.405	0.0950601	0.0147746		90.72	753.541	80.2974		90.72	#DIV/0!	#DIV/0!
3.6563		90.72	6.633	3.6563	90.72	0.0908322	0.0131996		91.035	784.824	80.5164		91.035	#DIV/0!	#DIV/0!
3.935		91.035	7.962	3.935	91.035	0.0968251	0.0172482		91.35	804.29	80.6663		91.35	#DIV/0!	#DIV/0!
4.0814		91.35	9.35	4.0814	91.35	0.0878794	0.0214764		91.665	764.426	80.783		91.665	#DIV/0!	#DIV/0!
3.7686		91.665	5.464	3.7686	91.665	0.0838059	0.0096385		91.98	806.016	80.756		91.98	#DIV/0!	#DIV/0!
4.1424		91.98	7.414	4.1424	91.98	0.0817456	0.0155788		92.295	830.537	81.027		92.295	#DIV/0!	#DIV/0!
3.6359		92.295	7.383	3.6359	92.295	0.0760749	0.0154843		92.61	778.781	80.7766		92.61	#DIV/0!	#DIV/0!
3.8841		92.61	6.021	3.8841	92.61	0.084826	0.0113353		92.925	789.198	80.6005		92.925	#DIV/0!	#DIV/0!
3.6253		92.925	6.329	3.6253	92.925	0.0770413	0.0122735		93.24	844.562	80.5499		93.24	#DIV/0!	#DIV/0!
4.0972		93.24	7.905	4.0972	93.24	0.0904631	0.0170745		93.555	809.743	80.5072		93.555	#DIV/0!	#DIV/0!
3.83		93.555	6.748	3.83	93.555	0.0942011	0.0135499		93.87	806.309	80.7997		93.87	#DIV/0!	#DIV/0!
3.9382		93.87	6.486	3.9382	93.87	0.10006	0.0127518		94.185	843.712	80.3095		94.185	#DIV/0!	#DIV/0!
4.0066		94.185	6.588	4.0066	94.185	0.0837119	0.0130625		94.5	783.524	80.3159		94.5	#DIV/0!	#DIV/0!
3.822		94.5	7.24	3.822	94.5	0.0851883	0.0150487		94.815	829.842	80.2008		94.815	#DIV/0!	#DIV/0!
3.948		94.815	7.06	3.948	94.815	0.0854903	0.0145004		95.13	770.892	79.995		95.13	#DIV/0!	#DIV/0!
3.9935		95.13	7.414	3.9935	95.13	0.0760615	0.0155788		95.445	799.181	80.2304		95.445	#DIV/0!	#DIV/0!
3.7222		95.445	7.679	3.7222	95.445	0.102449	0.0163861		95.76	854.747	80.2816		95.76	#DIV/0!	#DIV/0!
3.7434		95.76	8.979	3.7434	95.76	0.0819805	0.0203462		96.075	800.121	80.0764		96.075	#DIV/0!	#DIV/0!
3.8611		96.075	7.498	3.8611	96.075	0.0999456	0.0158347		96.39	785.433	80.5427		96.39	#DIV/0!	#DIV/0!
4.1083		96.39	8.605	4.1083	96.39	0.0898994	0.0192069		96.705	742.228	80.3007		96.705	#DIV/0!	#DIV/0!
3.8506		96.705	7.517	3.8506	96.705	0.0844569	0.0158926		97.02	813.779	80.2052		97.02	#DIV/0!	#DIV/0!
4.0445		97.02	7.143	4.0445	97.02	0.109046	0.0147532		97.335	815.449	80.7007		97.335	#DIV/0!	#DIV/0!
4.0813		97.335	8.526	4.0813	97.335	0.108717	0.0189663		97.65	807.238	79.8807		97.65	#DIV/0!	#DIV/0!
3.8867		97.65	6.943	3.8867	97.65	0.0831415	0.014144		97.965	757.14	79.9263		97.965	#DIV/0!	#DIV/0!
3.8492		97.965	6.069	3.8492	97.965	0.09302	0.0114815		98.28	804.717	79.9174		98.28	#DIV/0!	#DIV/0!
3.8429		98.28	6.424	3.8429	98.28	0.112898	0.0125629		98.595	785.586	79.8487		98.595	#DIV/0!	#DIV/0!
3.3881		98.595	8.126	3.3881	98.595	0.0844837	0.0177477		98.91	791.81	79.8919		98.91	#DIV/0!	#DIV/0!
3.5898		98.91	6.54	3.5898	98.91	0.0905705	0.0129163		99.225	780.635	80.0818		99.225	#DIV/0!	#DIV/0!
3.7264		99.225	7.879	3.7264	99.225	0.106287	0.0169953		99.54	780.452	80.2877		99.54	#DIV/0!	#DIV/0!
3.3693		99.54	4.869	3.3693	99.54	0.101093	0.00782595		99.855	810.985	80.085		99.855	#DIV/0!	#DIV/0!
3.7584		99.855	4.705	3.7584	99.855	0.101912	0.00732635		100.17	774.751	80.0875		100.17	#DIV/0!	#DIV/0!
3.993		100.17	6.552	3.993	100.17	0.112032	0.0129529		100.485	827.814	80.0267		100.485	#DIV/0!	#DIV/0!
3.772		100.485	5.321	3.772	100.485	0.0920939	0.00920287		100.8	878.236	80.283		100.8	#DIV/0!	#DIV/0!
3.6457		100.8	6.683	3.6457	100.8	0.0916241	0.0133519		101.115	819.768	79.9365		101.115	#DIV/0!	#DIV/0!
4.0511		101.115	6.588	4.0511	101.115	0.09404	0.0130625		101.43	872.177	80.4531		101.43	#DIV/0!	#DIV/0!
3.8578		101.43	9.676	3.8578	101.43	0.0891746	0.0224695		101.745	895.017	79.9899		101.745	#DIV/0!	#DIV/0!
4.4		101.745	7.974	4.4	101.745	0.0962077	0.0172847		102.06	833.065	79.8135		102.06	#DIV/0!	#DIV/0!
3.7968		102.06	9.081	3.7968	102.06	0.0968586	0.020657		102.375	822.843	79.6349		102.375	#DIV/0!	#DIV/0!
3.9451		102.375	9.481	3.9451	102.375	0.113992	0.0218755		102.69	851.866	80.3614		102.69	#DIV/0!	#DIV/0!
4.1688		102.69	7.495	4.1688	102.69	0.0787257	0.0158255		103.005	857.831	80.1942		103.005	#DIV/0!	#DIV/0!
3.8688		103.005	10.579	3.8688	103.005	0.08443	0.0252203		103.32	842.321	79.7496		103.32	#DIV/0!	#DIV/0!
4.1255		103.32	8.112	4.1255	103.32	0.091	0.0177051		103.635	897.863	79.8239		103.635	#DIV/0!	#DIV/0!
4.3625		103.635	9.024	4.3625	103.635	0.104368	0.0204833		103.95	898.957	80.406		103.95	#DIV/0!	#DIV/0!
4.0777		103.95	9.25	4.0777	103.95	0.0955567	0.0211718		104.265	832.316	80.52		104.265	#DIV/0!	#DIV/0!
3.984		104.265	8.045	3.984	104.265	0.084732	0.017501		104.58	856.465	79.3585		104.58	#DIV/0!	#DIV/0!
4.0786		104.58	7.471	4.0786	104.58	0.100033	0.0157524		104.895	824.273	79.746		104.895	#DIV/0!	#DIV/0!
3.7227		104.895	6.917	3.7227	104.895	0.0860272	0.0140648		105.21	884.968	80.0576		105.21	#DIV/0!	#DIV/0!
3.883		105.21	8.924	3.883	105.21	0.0915704	0.0201787		105.525	842.917	79.868		105.525	#DIV/0!	#DIV/0!
3.5632		105.525	8.574	3.5632	105.525	0.0920066	0.0191125		105.84	827.667	79.4716		105.84	#DIV/0!	#DIV/0!
3.9421		105.84	8.481	3.9421	105.84	0.108113	0.0188292		106.155	848.574	79.8656		106.155	#DIV/0!	#DIV/0!
3.9084		106.155	9.95	3.9084	106.155	0.0888324	0.0233042		106.47	848.903	79.7185		106.47	#DIV/0!	#DIV/0!
3.8831		106.47	8.49	3.8831	106.47	0.076491	0.0188566		106.785	876.191	79.7505		106.785	#DIV/0!	#DIV/0!
4.2333		106.785	8.06	4.2333	106.785	0.106912	0.0175467		107.1	869.02	79.5875		107.1	#DIV/0!	#DIV/0!
3.4572		107.1	7.595	3.4572	107.1	0.0755515	0.0161302		107.415	854.427	79.2587		107.415	#DIV/0!	#DIV/0!
4.2545		107.415	7.967	4.2545	107.415	0.0890136	0.0172634		107.73	886.755	79.3335		107.73	#DIV/0!	#DIV/0!
4.0515		107.73	8.236	4.0515	107.73	0.105046	0.0180828		108.045	856.493	79.4447		108.045	#DIV/0!	#DIV/0!
3.8602		108.045	7.924	3.8602	108.045	0.0969794	0.0171324		108.36	854.16	79.5492		108.36	#DIV/0!	#DIV/0!
3.9608		108.36	8.405	3.9608	108.36	0.102502	0.0185977		108.675	882.711	79.902		108.675	#DIV/0!	#DIV/0!
3.8576		108.675	7.112	3.8576	108.675	0.102187	0.0146588		108.99	880.498	80.0459		108.99	#DIV/0!	#DIV/0!
3.9389		108.99	9.517	3.9389	108.99	0.0910537	0.0219852		109.305	878.878	79.8006		109.305	#DIV/0!	#DIV/0!
3.8002		109.305	7.719	3.8002	109.305	0.0774574	0.0165079		109.62	871.09	79.554		109.62	#DIV/0!	#DIV/0!
3.7779		109.62	7.195	3.7779	109.62	0.096315	0.0149116		109.935	892.557	79.8661		109.935	#DIV/0!	#DIV/0!
4.5955		109.935	11.212	4.5955	109.935	0.104449	0.0271486		110.25	916.493	79.7718		110.25	#DIV/0!	#DIV/0!
4.0185		110.25	9.052	4.0185	110.25	0.100046	0.0205686		110.565	885.856	79.7011		110.565	#DIV/0!	#DIV/0!
3.866		110.565	8.214	3.866	110.565	0.0900739	0.0180158		110.88	882.576	80.1175		110.88	#DIV/0!	#DIV/0!
3.8394		110.88	7.269	3.8394	110.88	0.0914966	0.0151371		111.195	810.327	79.7571		111.195	#DIV/0!	#DIV/0!
3.7731		111.195	7.507	3.7731	111.195	0.0876043	0.0158621		111.51	864.201	80.0915		111.51	#DIV/0!	#DIV/0!
3.9844		111.51	7.217	3.9844	111.51	0.0985967	0.0149787		111.825	895.65	79.7508		111.825	#DIV/0!	#DIV/0!
4.1071		111.825	9.745	4.1071	111.825	0.0868191	0.0226797		112.14	880.503	79.7868		112.14	#DIV/0!	#DIV/0!
3.9581		112.14	8.898	3.9581	112.14	0.0883626	0.0200995		112.455	948.506	79.9953		112.455	#DIV/0!	#DIV/0!
3.8926		112.455	9.24	3.8926	112.455	0.0987578	0.0211413		112.77	847.806	80.2469		112.77	#DIV/0!	#DIV/0!
4.0453		112.77	8.81	4.0453	112.77	0.0892619	0.0198314		113.085	819.057	79.0522		113.085	#DIV/0!	#DIV/0!
4.04		113.085	9.214	4.04	113.085	0.0910403	0.0210621		113.4	882.65	79.6157		113.4	#DIV/0!	#DIV/0!
4.2391		113.4	8.167	4.2391	113.4	0.0993819	0.0178726		113.715	873.699	80.0007		113.715	#DIV/0!	#DIV/0!
3.607		113.715	7.433	3.607	113.715	0.0795378	0.0156367		114.03	867.618	79.8368		114.03	#DIV/0!	#DIV/0!
4.0899		114.03	8.512	4.0899	114.03	0.0870674	0.0189236		114.345	874.204	79.8901		114.345	#DIV/0!	#DIV/0!
4.368		114.345	9.707	4.368	114.345	0.111824	0.0225639		114.66	850.635	79.7757		114.66	#DIV/0!	#DIV/0!
4.0165		114.66	9.429	4.0165	114.66	0.0947715	0.0217171		114.975	837.849	79.6926		114.975	#DIV/0!	#DIV/0!
4.1451		114.975	12.317	4.1451	114.975	0.0813094	0.0305148		115.29	785.181	79.007		115.29	#DIV/0!	#DIV/0!
4.2982		115.29	13.298	4.2982	115.29	0.0998114	0.0335032		115.605	832.491	78.7898		115.605	#DIV/0!	#DIV/0!
4.1413		115.605	8.636	4.1413	115.605	0.0973687	0.0193014		115.92	861.121	79.4461		115.92	#DIV/0!	#DIV/0!
3.6635		115.92	7.69	3.6635	115.92	0.091812	0.0164196		116.235	866.646	79.4532		116.235	#DIV/0!	#DIV/0!
3.6784		116.235	9.524	3.6784	116.235	0.0718336	0.0220065		116.55	796.503	78.6117		116.55	#DIV/0!	#DIV/0!
3.52		116.55	8.91	3.52	116.55	0.0925167	0.020136		116.865	824.433	79.8114		116.865	#DIV/0!	#DIV/0!
3.9254		116.865	11.007	3.9254	116.865	0.113206	0.0265241		117.18	828.804	79.8341		117.18	#DIV/0!	#DIV/0!
4.0668		117.18	9.929	4.0668	117.18	0.0898927	0.0232402		117.495	851.357	79.9287		117.495	#DIV/0!	#DIV/0!
3.9727		117.495	9.1	3.9727	117.495	0.100335	0.0207148		117.81	858.008	79.3243		117.81	#DIV/0!	#DIV/0!
4.1498		117.81	10.643	4.1498	117.81	0.0920066	0.0254153		118.125	872.794	78.1336		118.125	#DIV/0!	#DIV/0!
3.9034		118.125	9.648	3.9034	118.125	0.104106	0.0223842		118.44	844.616	79.1974		118.44	#DIV/0!	#DIV/0!
4.0663		118.44	10.698	4.0663	118.44	0.121528	0.0255828		118.755	877.493	78.9914		118.755	#DIV/0!	#DIV/0!
3.8458		118.755	9.493	3.8458	118.755	0.099147	0.021912		119.07	862.472	79.3007		119.07	#DIV/0!	#DIV/0!
3.9263		119.07	6.402	3.9263	119.07	0.0879331	0.0124959		119.385	872.513	78.7713		119.385	#DIV/0!	#DIV/0!
4.0352		119.385	8.098	4.0352	119.385	0.087356	0.0176625		119.7	866.555	79.5066		119.7	#DIV/0!	#DIV/0!
4.1273		119.7	7.298	4.1273	119.7	0.0899262	0.0152254		120.015	854.874	79.5759		120.015	#DIV/0!	#DIV/0!
4.1287		120.015	8.814	4.1287	120.015	0.102502	0.0198436		120.33	843.141	78.8679		120.33	#DIV/0!	#DIV/0!
4.3138		120.33	8.331	4.3138	120.33	0.119199	0.0183722		120.645	864.077	78.6459		120.645	#DIV/0!	#DIV/0!
4.1212		120.645	9.626	4.1212	120.645	0.120313	0.0223172		120.96	845.142	79.5374		120.96	#DIV/0!	#DIV/0!
4.052		120.96	9.864	4.052	120.96	0.0971606	0.0230422		121.275	856.465	79.0903		121.275	#DIV/0!	#DIV/0!
4.1371		121.275	7.455	4.1371	121.275	0.110911	0.0157037		121.59	849.65	79.1214		121.59	#DIV/0!	#DIV/0!
3.9599		121.59	8.226	3.9599	121.59	0.0971069	0.0180524		121.905	840.352	78.7163		121.905	#DIV/0!	#DIV/0!
4.0315		121.905	8.795	4.0315	121.905	0.0910134	0.0197857		122.22	833.551	78.897		122.22	#DIV/0!	#DIV/0!
3.7348		122.22	10.11	3.7348	122.22	0.0660622	0.0237916		122.535	774.25	78.5515		122.535	#DIV/0!	#DIV/0!
3.8728		122.535	8.681	3.8728	122.535	0.0832019	0.0194384		122.85	827.767	79.1381		122.85	#DIV/0!	#DIV/0!
4.2124		122.85	7.798	4.2124	122.85	0.12697	0.0167486		123.165	865.428	78.7812		123.165	#DIV/0!	#DIV/0!
3.5254		123.165	9.595	3.5254	123.165	0.076585	0.0222228		123.48	916.016	79.7156		123.48	#DIV/0!	#DIV/0!
4.2559		123.48	7.09	4.2559	123.48	0.118092	0.0145918		123.795	870.54	78.7341		123.795	#DIV/0!	#DIV/0!
3.8345		123.795	11.107	3.8345	123.795	0.10057	0.0268288		124.11	879.548	78.7396		124.11	#DIV/0!	#DIV/0!
3.7434		124.11	10.657	3.7434	124.11	0.0848864	0.0254579		124.425	843.603	78.8413		124.425	#DIV/0!	#DIV/0!
4.0622		124.425	7.905	4.0622	124.425	0.0990061	0.0170745		124.74	871.728	78.6453		124.74	#DIV/0!	#DIV/0!
3.814		124.74	7.995	3.814	124.74	0.105871	0.0173487		125.055	905.193	78.785		125.055	#DIV/0!	#DIV/0!
3.754		125.055	9.438	3.754	125.055	0.100818	0.0217445		125.37	892.634	78.8767		125.37	#DIV/0!	#DIV/0!
3.8164		125.37	9.962	3.8164	125.37	0.0820275	0.0233408		125.685	887.94	79.0323		125.685	#DIV/0!	#DIV/0!
4.068		125.685	8.971	4.068	125.685	0.104851	0.0203219		126	936.846	78.7894		126	#DIV/0!	#DIV/0!
4.0901		126	10.971	4.0901	126	0.0983619	0.0264145		126.315	884.84	79.1983		126.315	#DIV/0!	#DIV/0!
3.9392		126.315	8.388	3.9392	126.315	0.107267	0.0185459		126.63	900.862	78.7865		126.63	#DIV/0!	#DIV/0!
3.8101		126.63	9.362	3.8101	126.63	0.0893827	0.021513		126.945	911.738	78.4024		126.945	#DIV/0!	#DIV/0!
3.9682		126.945	12.324	3.9682	126.945	0.0997309	0.0305361		127.26	883.896	78.7352		127.26	#DIV/0!	#DIV/0!
3.9504		127.26	11.371	3.9504	127.26	0.111717	0.027633		127.575	898.901	78.5423		127.575	#DIV/0!	#DIV/0!
4.0791		127.575	11.964	4.0791	127.575	0.0958319	0.0294395		127.89	866.182	79.4784		127.89	#DIV/0!	#DIV/0!
3.7744		127.89	10.514	3.7744	127.89	0.0875506	0.0250223		128.205	893.848	78.0229		128.205	#DIV/0!	#DIV/0!
4.0034		128.205	11.145	4.0034	128.205	0.117267	0.0269445		128.52	903.586	78.6342		128.52	#DIV/0!	#DIV/0!
3.7522		128.52	8.212	3.7522	128.52	0.106026	0.0180097		128.835	875.241	78.8319		128.835	#DIV/0!	#DIV/0!
4.1748		128.835	10.11	4.1748	128.835	0.107173	0.0237916		129.15	915.792	79.1595		129.15	#DIV/0!	#DIV/0!
4.201		129.15	10.114	4.201	129.15	0.0995631	0.0238038		129.465	857.733	78.635		129.465	#DIV/0!	#DIV/0!
4.2514		129.465	11.002	4.2514	129.465	0.111643	0.0265089		129.78	920.104	78.2902		129.78	#DIV/0!	#DIV/0!
4.1043		129.78	14.14	4.1043	129.78	0.106891	0.0360682		130.095	872.418	78.2613		130.095	#DIV/0!	#DIV/0!
3.8256		130.095	8.319	3.8256	130.095	0.112099	0.0183357		130.41	846.245	78.0154		130.41	#DIV/0!	#DIV/0!
4.1275		130.41	11	4.1275	130.41	0.112871	0.0265028		130.725	890.365	78.2919		130.725	#DIV/0!	#DIV/0!
3.7496		130.725	9.207	3.7496	130.725	0.0937783	0.0210408		131.04	910.406	78.5908		131.04	#DIV/0!	#DIV/0!
4.0174		131.04	11.257	4.0174	131.04	0.0972948	0.0272857		131.355	850.403	78.5194		131.355	#DIV/0!	#DIV/0!
3.8818		131.355	7.086	3.8818	131.355	0.123219	0.0145796		131.67	924.299	78.802		131.67	#DIV/0!	#DIV/0!
3.9912		131.67	10.39	3.9912	131.67	0.109133	0.0246446		131.985	869.44	78.7029		131.985	#DIV/0!	#DIV/0!
4.1196		131.985	9.76	4.1196	131.985	0.112515	0.0227254		132.3	851.759	78.4891		132.3	#DIV/0!	#DIV/0!
4.1597		132.3	12.243	4.1597	132.3	0.112636	0.0302894		132.615	852.108	78.1563		132.615	#DIV/0!	#DIV/0!
3.7706		132.615	10.379	3.7706	132.615	0.0960399	0.0246111		132.93	859.243	77.6801		132.93	#DIV/0!	#DIV/0!
4.0957		132.93	15.148	4.0957	132.93	0.0930602	0.0391389		133.245	897.349	78.0874		133.245	#DIV/0!	#DIV/0!
4.0473		133.245	10.579	4.0473	133.245	0.112737	0.0252203		133.56	908.096	78.4901		133.56	#DIV/0!	#DIV/0!
3.8517		133.56	9.174	3.8517	133.56	0.092369	0.0209403		133.875	831.366	78.0189		133.875	#DIV/0!	#DIV/0!
3.9199		133.875	12.698	3.9199	133.875	0.0876311	0.0316754		134.19	876.822	78.0111		134.19	#DIV/0!	#DIV/0!
4.1507		134.19	10.057	4.1507	134.19	0.097174	0.0236302		134.505	856.716	78.5224		134.505	#DIV/0!	#DIV/0!
3.952		134.505	10.112	3.952	134.505	0.091208	0.0237977		134.82	841.741	78.2518		134.82	#DIV/0!	#DIV/0!
3.8915		134.82	8.138	3.8915	134.82	0.097617	0.0177843		135.135	886.955	78.3823		135.135	#DIV/0!	#DIV/0!
3.5568		135.135	9.6	3.5568	135.135	0.099892	0.022238		135.45	876.813	78.5329		135.45	#DIV/0!	#DIV/0!
4.0417		135.45	9.948	4.0417	135.45	0.105321	0.0232981		135.765	937.709	78.8978		135.765	#DIV/0!	#DIV/0!
3.9435		135.765	10.045	3.9435	135.765	0.108113	0.0235936		136.08	879.379	78.1989		136.08	#DIV/0!	#DIV/0!
4.0419		136.08	9.207	4.0419	136.08	0.11834	0.0210408		136.395	895.226	78.2624		136.395	#DIV/0!	#DIV/0!
4.0342		136.395	9.683	4.0342	136.395	0.0987645	0.0224908		136.71	864.745	78.155		136.71	#DIV/0!	#DIV/0!
3.9506		136.71	12.4	3.9506	136.71	0.105952	0.0307676		137.025	878.267	77.9744		137.025	#DIV/0!	#DIV/0!
3.7642		137.025	10.638	3.7642	137.025	0.0931139	0.0254001		137.34	916.561	78.9943		137.34	#DIV/0!	#DIV/0!
4.0978		137.34	11.64	4.0978	137.34	0.103992	0.0284524		137.655	952.05	78.7653		137.655	#DIV/0!	#DIV/0!
3.9527		137.655	10.969	3.9527	137.655	0.113508	0.0264084		137.97	921.959	78.3306		137.97	#DIV/0!	#DIV/0!
4.1724		137.97	9.569	4.1724	137.97	0.121004	0.0221436		138.285	900.778	78.3047		138.285	#DIV/0!	#DIV/0!
3.6633		138.285	7.805	3.6633	138.285	0.0777057	0.0167699		138.6	890.538	78.0891		138.6	#DIV/0!	#DIV/0!
3.8929		138.6	10.795	3.8929	138.6	0.0952547	0.0258783		138.915	880.888	78.5377		138.915	#DIV/0!	#DIV/0!
4.361		138.915	12.188	4.361	138.915	0.100697	0.0301218		139.23	909.849	78.3114		139.23	#DIV/0!	#DIV/0!
3.6551		139.23	8.821	3.6551	139.23	0.0954628	0.0198649		139.545	955.805	77.9481		139.545	#DIV/0!	#DIV/0!
3.8338		139.545	9.355	3.8338	139.545	0.105059	0.0214917		139.86	968.581	78.5463		139.86	#DIV/0!	#DIV/0!
3.9048		139.86	11.94	3.9048	139.86	0.115334	0.0293663		140.175	885.726	78.01		140.175	#DIV/0!	#DIV/0!
3.8446		140.175	10.65	3.8446	140.175	0.0884029	0.0254366		140.49	951.074	78.4286		140.49	#DIV/0!	#DIV/0!
4.1102		140.49	10.21	4.1102	140.49	0.109187	0.0240962		140.805	881.628	78.4047		140.805	#DIV/0!	#DIV/0!
3.941		140.805	10.019	3.941	140.805	0.0979324	0.0235144		141.12	877.452	78.297		141.12	#DIV/0!	#DIV/0!
4.1062		141.12	10.85	4.1062	141.12	0.0964694	0.0260459		141.435	887.269	78.1515		141.435	#DIV/0!	#DIV/0!
3.6005		141.435	7.95	3.6005	141.435	0.0850206	0.0172116		141.75	928.315	78.4264		141.75	#DIV/0!	#DIV/0!
3.8503		141.75	10.362	3.8503	141.75	0.0886981	0.0245593		142.065	913.154	77.6665		142.065	#DIV/0!	#DIV/0!
3.6288		142.065	7.84	3.6288	142.065	0.0940132	0.0168765		142.38	823.503	77.9349		142.38	#DIV/0!	#DIV/0!
3.6324		142.38	11.212	3.6324	142.38	0.0879599	0.0271486		142.695	871.001	77.665		142.695	#DIV/0!	#DIV/0!
3.9529		142.695	11.231	3.9529	142.695	0.104684	0.0272065		143.01	933.332	78.1028		143.01	#DIV/0!	#DIV/0!
3.8231		143.01	9.898	3.8231	143.01	0.104422	0.0231458		143.325	956.814	78.3716		143.325	#DIV/0!	#DIV/0!
3.6497		143.325	8.731	3.6497	143.325	0.112945	0.0195908		143.64	841.31	77.8739		143.64	#DIV/0!	#DIV/0!
3.9538		143.64	13.124	3.9538	143.64	0.108052	0.0329732		143.955	855.781	77.8814		143.955	#DIV/0!	#DIV/0!
3.6926		143.955	11.755	3.6926	143.955	0.100724	0.0288028		144.27	882.024	77.9433		144.27	#DIV/0!	#DIV/0!
3.7406		144.27	12.757	3.7406	144.27	0.0820275	0.0318552		144.585	881.545	77.6858		144.585	#DIV/0!	#DIV/0!
4.2424		144.585	12.286	4.2424	144.585	0.124595	0.0304204		144.9	932.725	77.7604		144.9	#DIV/0!	#DIV/0!
3.7104		144.9	10.933	3.7104	144.9	0.0800612	0.0262987		145.215	889.294	78.0159		145.215	#DIV/0!	#DIV/0!
4.2952		145.215	15.776	4.2952	145.215	0.111341	0.0410519		145.53	926.657	77.4781		145.53	#DIV/0!	#DIV/0!
3.886		145.53	10.99	3.886	145.53	0.107214	0.0264724		145.845	869.14	77.7204		145.845	#DIV/0!	#DIV/0!
3.6375		145.845	9.676	3.6375	145.845	0.0974223	0.0224695		146.16	898.567	77.8776		146.16	#DIV/0!	#DIV/0!
4.0769		146.16	9.257	4.0769	146.16	0.0897853	0.0211931		146.475	943.591	77.636		146.475	#DIV/0!	#DIV/0!
3.8614		146.475	11.59	3.8614	146.475	0.080947	0.0283001		146.79	920.087	77.7896		146.79	#DIV/0!	#DIV/0!
3.4804		146.79	8.779	3.4804	146.79	0.0722229	0.019737		147.105	889.552	78.0249		147.105	#DIV/0!	#DIV/0!
3.8599		147.105	13.526	3.8599	147.105	0.0984692	0.0341978		147.42	906.701	77.746		147.42	#DIV/0!	#DIV/0!
3.9782		147.42	10.598	3.9782	147.42	0.101509	0.0252782		147.735	932.426	77.3942		147.735	#DIV/0!	#DIV/0!
4.0243		147.735	11.736	4.0243	147.735	0.103536	0.0287449		148.05	908.22	77.7881		148.05	#DIV/0!	#DIV/0!
3.9348		148.05	11.488	3.9348	148.05	0.0887384	0.0279894		148.365	863.056	77.5708		148.365	#DIV/0!	#DIV/0!
4.2702		148.365	11.921	4.2702	148.365	0.114602	0.0293085		148.68	828.588	77.9776		148.68	#DIV/0!	#DIV/0!
3.9444		148.68	8.814	3.9444	148.68	0.105858	0.0198436		148.995	861.994	78.3794		148.995	#DIV/0!	#DIV/0!
3.9436		148.995	12.281	3.9436	148.995	0.095201	0.0304051		149.31	851.06	77.8668		149.31	#DIV/0!	#DIV/0!
4.2434		149.31	12.974	4.2434	149.31	0.104227	0.0325162		149.625	892.201	77.9313		149.625	#DIV/0!	#DIV/0!
3.7116		149.625	8.688	3.7116	149.625	0.077954	0.0194598		149.94	889.655	77.489		149.94	#DIV/0!	#DIV/0!
4.0383		149.94	12.333	4.0383	149.94	0.1001	0.0305635		150.255	814.928	77.9924		150.255	#DIV/0!	#DIV/0!
3.6887		150.255	9.288	3.6887	150.255	0.09959	0.0212875		150.57	900.083	77.631		150.57	#DIV/0!	#DIV/0!
4.2038		150.57	8.248	4.2038	150.57	0.0961942	0.0181194		150.885	870.807	77.8965		150.885	#DIV/0!	#DIV/0!
4.1842		150.885	9.995	4.1842	150.885	0.106824	0.0234413		151.2	890.315	77.5485		151.2	#DIV/0!	#DIV/0!
4.1583		151.2	9.407	4.1583	151.2	0.104798	0.0216501		151.515	893.765	77.7203		151.515	#DIV/0!	#DIV/0!
4.1303		151.515	9.79	4.1303	151.515	0.0967043	0.0228168		151.83	818.021	77.3746		151.83	#DIV/0!	#DIV/0!
3.9332		151.83	9.381	3.9332	151.83	0.0907517	0.0215709		152.145	914.735	77.5025		152.145	#DIV/0!	#DIV/0!
3.6789		152.145	8.676	3.6789	152.145	0.0908792	0.0194232		152.46	902.214	76.8043		152.46	#DIV/0!	#DIV/0!
3.8127		152.46	8.402	3.8127	152.46	0.0775379	0.0185885		152.775	848.106	78.0129		152.775	#DIV/0!	#DIV/0!
3.9053		152.775	10.11	3.9053	152.775	0.101147	0.0237916		153.09	829.354	77.5437		153.09	#DIV/0!	#DIV/0!
3.9894		153.09	11.533	3.9894	153.09	0.0962345	0.0281265		153.405	839.167	76.4501		153.405	#DIV/0!	#DIV/0!
3.8804		153.405	10.862	3.8804	153.405	0.10057	0.0260824		153.72	916.065	77.3295		153.72	#DIV/0!	#DIV/0!
3.6148		153.72	9.193	3.6148	153.72	0.118703	0.0209982		154.035	852.499	76.6628		154.035	#DIV/0!	#DIV/0!
4.1372		154.035	9.976	4.1372	154.035	0.146177	0.0233834		154.35	890.126	76.6439		154.35	#DIV/0!	#DIV/0!
4.0513		154.35	8.548	4.0513	154.35	0.129943	0.0190333		154.665	946.348	77.561		154.665	#DIV/0!	#DIV/0!
3.7549		154.665	9.021	3.7549	154.665	0.113784	0.0204742		154.98	777.78	76.8311		154.98	#DIV/0!	#DIV/0!
3.8166		154.98	10.017	3.8166	154.98	0.11432	0.0235083		155.295	965.65	77.7107		155.295	#DIV/0!	#DIV/0!
4.045		155.295	9.319	4.045	155.295	0.11779	0.021382		155.61	915.621	77.1662		155.61	#DIV/0!	#DIV/0!
3.886		155.61	10.076	3.886	155.61	0.113576	0.023688		155.925	929.863	77.1264		155.925	#DIV/0!	#DIV/0!
4.0685		155.925	13.488	4.0685	155.925	0.113797	0.034082		156.24	915.638	77.1131		156.24	#DIV/0!	#DIV/0!
3.8746		156.24	11.314	3.8746	156.24	0.152727	0.0274594		156.555	892.599	76.9744		156.555	#DIV/0!	#DIV/0!
3.6689		156.555	6.621	3.6689	156.555	0.111589	0.0131631		156.87	981.751	77.853		156.87	#DIV/0!	#DIV/0!
3.9423		156.87	9.055	3.9423	156.87	0.115401	0.0205778		157.185	964.178	76.1969		157.185	#DIV/0!	#DIV/0!
4.3491		157.185	14.626	4.3491	157.185	0.106643	0.0375487		157.5	908.151	77.6646		157.5	#DIV/0!	#DIV/0!
3.9583		157.5	8.557	3.9583	157.5	0.113153	0.0190607		157.815	932.678	77.3071		157.815	#DIV/0!	#DIV/0!
4.1969		157.815	8.364	4.1969	157.815	0.136869	0.0184728		158.13	939.885	77.3733		158.13	#DIV/0!	#DIV/0!
3.5447		158.13	9.181	3.5447	158.13	0.100073	0.0209616		158.445	961.519	77.4044		158.445	#DIV/0!	#DIV/0!
3.8981		158.445	9.519	3.8981	158.445	0.112448	0.0219912		158.76	900.169	77.0825		158.76	#DIV/0!	#DIV/0!
4.0834		158.76	11.343	4.0834	158.76	0.135836	0.0275477		159.075	902.645	77.2206		159.075	#DIV/0!	#DIV/0!
3.7452		159.075	11.167	3.7452	159.075	0.115978	0.0270115		159.39	857.071	76.3819		159.39	#DIV/0!	#DIV/0!
4.0734		159.39	10.295	4.0734	159.39	0.140574	0.0243552		159.705	881.51	77.2854		159.705	#DIV/0!	#DIV/0!
3.7467		159.705	12.083	3.7467	159.705	0.102838	0.029802		160.02	860.29	77.6545		160.02	#DIV/0!	#DIV/0!
3.9091		160.02	9.802	3.9091	160.02	0.123326	0.0228533		160.335	854.132	76.9869		160.335	#DIV/0!	#DIV/0!
4.0299		160.335	11.071	4.0299	160.335	0.127803	0.0267191		160.65	892.007	76.1546		160.65	#DIV/0!	#DIV/0!
3.8352		160.65	9.426	3.8352	160.65	0.114669	0.0217079		160.965	869.048	77.4109		160.965	#DIV/0!	#DIV/0!
4.3095		160.965	10.879	4.3095	160.965	0.143419	0.0261342		161.28	847.058	76.1411		161.28	#DIV/0!	#DIV/0!
3.8863		161.28	8.34	3.8863	161.28	0.121461	0.0183997		161.595	866.952	77.1079		161.595	#DIV/0!	#DIV/0!
3.9761		161.595	11.757	3.9761	161.595	0.130963	0.0288089		161.91	867.989	76.1499		161.91	#DIV/0!	#DIV/0!
4.0341		161.91	11.093	4.0341	161.91	0.137064	0.0267861		162.225	848.274	76.8356		162.225	#DIV/0!	#DIV/0!
3.6337		162.225	9.457	3.6337	162.225	0.118407	0.0218024		162.54	880.332	76.9159		162.54	#DIV/0!	#DIV/0!
4.054		162.54	13.388	4.054	162.54	0.133782	0.0337774		162.855	765.667	76.1142		162.855	#DIV/0!	#DIV/0!
3.8841		162.855	10.519	3.8841	162.855	0.134816	0.0250375		163.17	836.916	76.7962		163.17	#DIV/0!	#DIV/0!
3.7428		163.17	11.9	3.7428	163.17	0.133863	0.0292445		163.485	864.815	76.8717		163.485	#DIV/0!	#DIV/0!
4.351		163.485	8.71	4.351	163.485	0.177913	0.0195268		163.8	799.283	76.3832		163.8	#DIV/0!	#DIV/0!
4.1716		163.8	10.657	4.1716	163.8	0.147378	0.0254579		164.115	812.313	76.5897		164.115	#DIV/0!	#DIV/0!
3.6873		164.115	12.888	3.6873	164.115	0.111851	0.0322542		164.43	808.098	76.5742		164.43	#DIV/0!	#DIV/0!
3.9026		164.43	9.179	3.9026	164.43	0.126984	0.0209555		164.745	865.533	76.0097		164.745	#DIV/0!	#DIV/0!
4.0209		164.745	9.31	4.0209	164.745	0.140459	0.0213546		165.06	833.387	76.3799		165.06	#DIV/0!	#DIV/0!
4.1419		165.06	13.455	4.1419	165.06	0.139674	0.0339815		165.375	813.675	76.4727		165.375	#DIV/0!	#DIV/0!
3.6383		165.375	11.436	3.6383	165.375	0.107516	0.027831		165.69	816.753	76.0744		165.69	#DIV/0!	#DIV/0!
3.5888		165.69	13.924	3.5888	165.69	0.111643	0.0354102		166.005	791.655	76.445		166.005	#DIV/0!	#DIV/0!
4.0095		166.005	14.531	4.0095	166.005	0.144701	0.0372593		166.32	823.532	77.0243		166.32	#DIV/0!	#DIV/0!
4.1935		166.32	11.286	4.1935	166.32	0.128366	0.0273741		166.635	835.938	76.0067		166.635	#DIV/0!	#DIV/0!
3.711		166.635	10.79	3.711	166.635	0.0982948	0.0258631		166.95	894.157	75.9866		166.95	#DIV/0!	#DIV/0!
3.8299		166.95	11.383	3.8299	166.95	0.106912	0.0276695		167.265	845.701	76.7234		167.265	#DIV/0!	#DIV/0!
4.0246		167.265	10.024	4.0246	167.265	0.143835	0.0235296		167.58	889.199	76.7052		167.58	#DIV/0!	#DIV/0!
3.746		167.58	13.681	3.746	167.58	0.108576	0.0346699		167.895	920.307	76.0026		167.895	#DIV/0!	#DIV/0!
3.837		167.895	10.088	3.837	167.895	0.132621	0.0237246		168.21	887.753	76.1688		168.21	#DIV/0!	#DIV/0!
3.8825		168.21	11.01	3.8825	168.21	0.113676	0.0265333		168.525	851.823	76.7066		168.525	#DIV/0!	#DIV/0!
3.9014		168.525	12.026	3.9014	168.525	0.11014	0.0296283		168.84	853.031	75.9443		168.84	#DIV/0!	#DIV/0!
3.6256		168.84	10.905	3.6256	168.84	0.14056	0.0262134		169.155	787.021	76.5608		169.155	#DIV/0!	#DIV/0!
3.7218		169.155	10.802	3.7218	169.155	0.118837	0.0258996		169.47	836.028	76.8146		169.47	#DIV/0!	#DIV/0!
3.9635		169.47	12.198	3.9635	169.47	0.127165	0.0301523		169.785	809.467	76.5502		169.785	#DIV/0!	#DIV/0!
3.5898		169.785	10.99	3.5898	169.785	0.114086	0.0264724		170.1	865.328	76.5947		170.1	#DIV/0!	#DIV/0!
4.2019		170.1	15.774	4.2019	170.1	0.144097	0.0410459		170.415	838.11	76.2173		170.415	#DIV/0!	#DIV/0!
3.6297		170.415	12.755	3.6297	170.415	0.115924	0.0318491		170.73	862.448	76.2176		170.73	#DIV/0!	#DIV/0!
3.7196		170.73	10.014	3.7196	170.73	0.111079	0.0234992		171.045	891.411	75.8613		171.045	#DIV/0!	#DIV/0!
3.7567		171.045	10.743	3.7567	171.045	0.125206	0.0257199		171.36	846.904	75.9465		171.36	#DIV/0!	#DIV/0!
3.9458		171.36	14.312	3.9458	171.36	0.111904	0.0365922		171.675	899.992	76.4704		171.675	#DIV/0!	#DIV/0!
3.6846		171.675	12.786	3.6846	171.675	0.106381	0.0319435		171.99	842.528	75.6598		171.99	#DIV/0!	#DIV/0!
3.6577		171.99	8.843	3.6577	171.99	0.134453	0.0199319		172.305	855.459	75.2758		172.305	#DIV/0!	#DIV/0!
3.9706		172.305	13.898	3.9706	172.305	0.117307	0.035331		172.62	846.782	76.6429		172.62	#DIV/0!	#DIV/0!
3.6274		172.62	12.145	3.6274	172.62	0.121548	0.0299908		172.935	931.86	76.5754		172.935	#DIV/0!	#DIV/0!
3.7662		172.935	11.869	3.7662	172.935	0.133473	0.0291501		173.25	840.314	74.8077		173.25	#DIV/0!	#DIV/0!
3.8188		173.25	11.483	3.8188	173.25	0.12389	0.0279742		173.565	844.921	75.7187		173.565	#DIV/0!	#DIV/0!
4.0949		173.565	10.707	4.0949	173.565	0.133433	0.0256103		173.88	734.618	76.3119		173.88	#DIV/0!	#DIV/0!
4.2067		173.88	16.583	4.2067	173.88	0.152506	0.0435103		174.195	837.097	75.3775		174.195	#DIV/0!	#DIV/0!
3.9548		174.195	10.412	3.9548	174.195	0.148096	0.0247116		174.51	862.19	76.0961		174.51	#DIV/0!	#DIV/0!
3.7053		174.51	11.155	3.7053	174.51	0.127346	0.026975		174.825	855.254	75.709		174.825	#DIV/0!	#DIV/0!
3.8968		174.825	13.45	3.8968	174.825	0.137742	0.0339663		175.14	842.503	75.991		175.14	#DIV/0!	#DIV/0!
3.7912		175.14	13.943	3.7912	175.14	0.119776	0.0354681		175.455	779.385	75.3755		175.455	#DIV/0!	#DIV/0!
3.9904		175.455	10.583	3.9904	175.455	0.146331	0.0252325		175.77	820.802	75.3805		175.77	#DIV/0!	#DIV/0!
4.1765		175.77	15.605	4.1765	175.77	0.135769	0.040531		176.085	810.198	76.2241		176.085	#DIV/0!	#DIV/0!
3.8298		176.085	8.643	3.8298	176.085	0.111522	0.0193227		176.4	806.031	75.404		176.4	#DIV/0!	#DIV/0!
4.0036		176.4	11.867	4.0036	176.4	0.128474	0.029144		176.715	847.877	76.0793		176.715	#DIV/0!	#DIV/0!
4.0036		176.715	12.486	4.0036	176.715	0.130782	0.0310296		177.03	825.903	75.5541		177.03	#DIV/0!	#DIV/0!
3.5522		177.03	11.479	3.5522	177.03	0.111341	0.027962		177.345	899.687	76.0842		177.345	#DIV/0!	#DIV/0!
3.5401		177.345	13.383	3.5401	177.345	0.116723	0.0337622		177.66	842.065	75.6124		177.66	#DIV/0!	#DIV/0!
3.9842		177.66	13.281	3.9842	177.66	0.123716	0.0334514		177.975	813.143	75.5614		177.975	#DIV/0!	#DIV/0!
4.0012		177.975	12.245	4.0012	177.975	0.131118	0.0302955		178.29	866.926	75.6473		178.29	#DIV/0!	#DIV/0!
3.6043		178.29	12.612	3.6043	178.29	0.112515	0.0314135		178.605	863.831	75.6965		178.605	#DIV/0!	#DIV/0!
3.9743		178.605	13.331	3.9743	178.605	0.115347	0.0336037		178.92	929.108	75.1063		178.92	#DIV/0!	#DIV/0!
3.66		178.92	11.624	3.66	178.92	0.104737	0.0284037		179.235	889.086	75.4881		179.235	#DIV/0!	#DIV/0!
4.0269		179.235	11.714	4.0269	179.235	0.123367	0.0286779		179.55	856.531	75.9195		179.55	#DIV/0!	#DIV/0!
3.9865		179.55	11.136	3.9865	179.55	0.135393	0.0269171		179.865	901.949	75.1315		179.865	#DIV/0!	#DIV/0!
4.3239		179.865	16.35	4.3239	179.865	0.146318	0.0428005		180.18	885.008	75.3759		180.18	#DIV/0!	#DIV/0!
4.1654		180.18	13.46	4.1654	180.18	0.106422	0.0339967		180.495	809.2	75.9489		180.495	#DIV/0!	#DIV/0!
4.1386		180.495	10.655	4.1386	180.495	0.140547	0.0254518		180.81	830.767	75.0595		180.81	#DIV/0!	#DIV/0!
3.7458		180.81	14.014	3.7458	180.81	0.0888592	0.0356844		181.125	849.202	75.7533		181.125	#DIV/0!	#DIV/0!
4.1709		181.125	13.164	4.1709	181.125	0.133077	0.033095		181.44	828.194	75.9688		181.44	#DIV/0!	#DIV/0!
4.2231		181.44	12.55	4.2231	181.44	0.118119	0.0312246		181.755	815.244	74.0801		181.755	#DIV/0!	#DIV/0!
3.797		181.755	13.619	3.797	181.755	0.115179	0.0344811		182.07	865.734	75.009		182.07	#DIV/0!	#DIV/0!
4.0054		182.07	10.638	4.0054	182.07	0.128836	0.0254001		182.385	797.035	74.9467		182.385	#DIV/0!	#DIV/0!
3.9647		182.385	12.274	3.9647	182.385	0.106784	0.0303838		182.7	832.188	74.8996		182.7	#DIV/0!	#DIV/0!
3.9384		182.7	7.802	3.9384	182.7	0.137205	0.0167607		183.015	821.84	74.939		183.015	#DIV/0!	#DIV/0!
4.0836		183.015	14.276	4.0836	183.015	0.125648	0.0364825		183.33	816.107	74.6265		183.33	#DIV/0!	#DIV/0!
3.7773		183.33	13.205	3.7773	183.33	0.100308	0.0332199		183.645	834.915	75.3977		183.645	#DIV/0!	#DIV/0!
3.8345		183.645	12.776	3.8345	183.645	0.105938	0.031913		183.96	874.597	74.615		183.96	#DIV/0!	#DIV/0!
3.7966		183.96	12.367	3.7966	183.96	0.122112	0.0306671		184.275	833.065	75.3556		184.275	#DIV/0!	#DIV/0!
4.1035		184.275	13.948	4.1035	184.275	0.130051	0.0354833		184.59	802.816	76.0153		184.59	#DIV/0!	#DIV/0!
3.5071		184.59	13.621	3.5071	184.59	0.102804	0.0344872		184.905	804.187	74.615		184.905	#DIV/0!	#DIV/0!
3.9288		184.905	9.788	3.9288	184.905	0.113837	0.0228107		185.22	849.012	74.3236		185.22	#DIV/0!	#DIV/0!
3.9513		185.22	13.705	3.9513	185.22	0.130836	0.0347431		185.535	766.45	74.6028		185.535	#DIV/0!	#DIV/0!
3.8614		185.535	10.288	3.8614	185.535	0.120206	0.0243339		185.85	879.706	75.3286		185.85	#DIV/0!	#DIV/0!
4.0673		185.85	10.664	4.0673	185.85	0.137587	0.0254793		186.165	862.689	75.7112		186.165	#DIV/0!	#DIV/0!
4.0448		186.165	12.021	4.0448	186.165	0.144842	0.0296131		186.48	906.013	74.7658		186.48	#DIV/0!	#DIV/0!
3.5427		186.48	11.34	3.5427	186.48	0.124487	0.0275386		186.795	805.337	74.8422		186.795	#DIV/0!	#DIV/0!
4.2169		186.795	11.886	4.2169	186.795	0.140419	0.0292018		187.11	869.99	74.6972		187.11	#DIV/0!	#DIV/0!
3.7806		187.11	12.114	3.7806	187.11	0.121723	0.0298964		187.425	802.655	75.38		187.425	#DIV/0!	#DIV/0!
3.5399		187.425	11.955	3.5399	187.425	0.11932	0.029412		187.74	838.648	74.9599		187.74	#DIV/0!	#DIV/0!
4.0666		187.74	13.748	4.0666	187.74	0.125729	0.0348741		188.055	819.941	75.2348		188.055	#DIV/0!	#DIV/0!
3.77		188.055	12.01	3.77	188.055	0.13189	0.0295796		188.37	821.945	75.2976		188.37	#DIV/0!	#DIV/0!
3.5657		188.37	11.467	3.5657	188.37	0.10165	0.0279254		188.685	844.111	74.1868		188.685	#DIV/0!	#DIV/0!
3.7229		188.685	11.169	3.7229	188.685	0.133064	0.0270176

## Sheet: Fig 4
Velocity analysis datapoints					Unpaired t test VEL Antero							Unpaired t test VEL Retro
CTM/Ant.	CTM/Ret.	NTM/Ant	NTM/Ret.
1.25155	-0.094139	1.76271	-0.256221		Table Analyzed	LOV-1 NTM/CTM Trafficking Velocity Analysis						Table Analyzed	LOV-1 NTM/CTM Trafficking Velocity Analysis
0.905659	-0.21128	1.3503	-0.131834
1.04026	-0.226186	1.06221	-0.213579		Column C	NTM/Ant						Column D	NTM/Ret.
1.45118	-0.214166	1.27949	-0.797753		vs.	vs.						vs.	vs.
1.25931	-0.328296	1.10343	-0.797171		Column A	CTM/Ant.						Column B	CTM/Ret.
1.02702	-0.121409	0.719473	-1.27673
1.16351	-0.200096	0.586975	-0.915395		Unpaired t test							Unpaired t test
1.11268	-0.951908	0.854306	-1.60398		P value	<0.0001						P value	0.0162
0.987227	-0.448674	0.763939	-0.962957		P value summary	****						P value summary	*
1.13814	-0.487324	0.64277	-1.6205		Significantly different (P < 0.05)?	Yes						Significantly different (P < 0.05)?	Yes
1.15393	-0.374053	1.08871	-0.977781		One- or two-tailed P value?	Two-tailed						One- or two-tailed P value?	Two-tailed
1.32825	-0.547134	0.254572	-0.872287		t	df	t=4.757	df=706				t	df	t=2.418	df=315
1.00917	-0.600237	1.78993	-0.965259
1.21989	-0.573117	1.14709	-1.33545		How big is the difference?							How big is the difference?
1.05171	-0.573117	1.01387	-1.203		Mean of column A	1.066						Mean of column B	-0.5685
1.13564	-0.76833	0.925801	-0.489892		Mean of column C	0.9107						Mean of column D	-0.479
1.12163	-0.73659	1.03492	-0.354962		Difference between means (C - A) ± SEM	-0.1557 ± 0.03273						Difference between means (D - B) ± SEM	0.08950 ± 0.03701
1.40648	-0.709293	1.06456	-0.386051		95% confidence interval	-0.2199 to -0.09144						95% confidence interval	0.01667 to 0.1623
1.34701	-0.148923	1.07905	-0.311964		R squared (eta squared)	0.03106						R squared (eta squared)	0.01822
0.981552	-0.180173	1.084	-0.628839
0.902568	-0.107998	0.856442	-0.548396		F test to compare variances							F test to compare variances
0.966111	-0.299068	0.966232	-0.305302		F	DFn	Dfd	1.244	119	587		F	DFn	Dfd	2.511	199	116
0.784767	-0.674438	0.990332	-0.63576		P value	0.1088						P value	<0.0001
1.0995	-0.646553	1.31901	-0.148551		P value summary	ns						P value summary	****
1.06231	-0.896025	1.26016	-0.994151		Significantly different (P < 0.05)?	No						Significantly different (P < 0.05)?	Yes
0.892064	-0.571553	1.24478	-1.36344
0.916541	-0.615405	1.42341	-1.09091		Data analyzed							Data analyzed
1.3675	-0.79372	0.842365	-0.563881		Sample size	column A	588					Sample size	column B	117
1.58728	-0.83343	1.16513	-0.424397		Sample size	column C	120					Sample size	column D	200
0.706693	-0.804118	0.89362	-0.198504
1.02981	-0.632351	0.994518	-0.149296
1.41488	-0.747838	1.18908	-0.247401
0.933066	-0.667875	1.63126	-0.265917
0.732382	-0.737296	0.742754	-0.172677
0.909621	-0.553744	1.33959	-0.137267
1.05641	-0.578698	1.62765	-0.122958
1.21446	-0.622753	1.45288	-0.274681
1.06004	-0.697216	0.654835	-0.670335
0.838275	-0.470724	1.1107	-0.192777
1.14009	-0.706051	0.729453	-0.141731
1.53608	-0.725718	0.684744	-0.171473
1.09775	-0.958974	0.547984	-0.165594
0.979507	-0.662747	1.28514	-0.219007
0.829118	-0.580011	1.2358	-0.326771
0.989008	-0.469009	1.13357	-0.222912
0.639849	-0.622994	1.94556	-0.873253
0.725192	-0.614865	0.877321	-0.647283
0.645369	-0.698114	0.705476	-0.805569
0.638049	-0.090908	0.806509	-1.29837
1.39402	-0.100415	0.683626	-1.10505
1.1371	-0.654866	0.748675	-0.156894
0.820481	-0.114875	1.14756	-0.186297
1.63813	-0.192488	1.14777	-0.183315
1.13391	-0.165247	0.235596	-0.205016
1.09385	-0.437469	0.221474	-0.156807
2.00615	-0.462077	0.20482	-0.113107
0.673711	-0.40983	1.22775	-0.151463
1.16624	-0.703946	1.45832	-0.155034
1.13691	-0.911403	1.21611	-0.161649
1.39298	-1.0503	0.347684	-0.2136
1.00635	-0.656059	0.188776	-0.989855
1.79436	-0.638365	0.193657	-0.539048
1.2343	-0.88759	1.06056	-0.839996
1.25492	-0.566235	0.70958	-0.755958
1.26522	-0.766392	0.495288	-0.2711
1.30297	-0.846162	0.728423	-0.223058
1.04191	-0.627048	0.917975	-0.461565
0.663067	-0.912811	0.818436	-0.166245
1.22594	-0.613386	0.759116	-0.175915
0.88543	-0.687722	0.856737	-0.151137
0.977565	-0.195584	0.345952	-0.120771
1.06185	-0.156363	0.142874	-0.563181
1.1172	-0.155659	0.290056	-0.594855
0.780282	-0.591182	1.03687	-0.47015
0.868705	-0.770727	0.91429	-0.772772
0.970692	-0.687794	1.17186	-0.507191
1.09154	-0.503295	1.16211	-0.712305
1.00828	-0.748344	0.582117	-0.235159
1.12345	-0.758397	0.859805	-0.239385
1.24741	-0.560754	1.14665	-0.565658
0.774371	-0.583725	1.10858	-0.54969
1.36004	-0.570808	0.967461	-0.79513
0.610918	-0.676994	0.739678	-0.584477
0.884657	-0.588378	0.657935	-0.864047
0.864734	-0.609889	0.621644	-0.618369
0.921019	-0.459528	1.02662	-0.054032
0.727018	-0.77198	0.953925	-0.05211
0.911103	-0.91783	0.77824	-0.064778
0.829111	-0.669513	0.723526	-0.161609
0.953953	-0.539738	1.21008	-0.196193
0.982808	-0.536911	0.949731	-0.187159
0.931746	-0.608563	0.708462	-0.063767
1.02527	-0.608967	0.510615	-0.101097
1.44546	-0.739861	0.877462	-0.128663
0.965596	-0.465616	0.884044	-0.091556
1.30966	-0.529539	1.45752	-0.126968
1.35084	-0.553004	0.549902	-0.529786
0.427915	-0.621425	0.931165	-0.799504
1.04865	-0.521706	0.724385	-0.737451
1.03397	-0.568191	0.528376	-0.716814
1.33709	-0.244931	0.999815	-0.719941
1.24782	-0.183005	0.77636	-0.74253
1.07628	-0.276935	1.40053	-0.649347
0.977062	-0.530752	0.741683	-0.74327
0.938114	-0.880323	1.21384	-0.730266
1.03252	-0.802863	1.54852	-0.915154
0.850702	-1.04118	0.729557	-0.7405
1.15837	-0.831475	0.764414	-1.11896
0.984454	-0.553371	0.688297	-0.620839
1.15808	-0.579553	0.811703	-0.789771
1.33599	-0.650755	0.603233	-0.204799
1.24828	-0.482519	0.471956	-0.283276
0.782879	-0.643133	0.774946	-0.314901
0.963145	-0.660778	0.689861	-0.297506
0.819535	-0.573848	1.221	-0.287375
0.969995	-0.756756	0.866071	-0.158101
1.42183	-0.568464	0.468783	-0.099747
1.33435		1.02413	-0.172833
1.31861		0.792099	-0.140168
1.42766		0.501321	-0.097101
1.60831			-0.135755
1.18909			-0.410639
1.14681			-0.382331
1.16541			-0.190207
1.47366			-0.824284
1.244			-0.677307
1.29766			-0.706841
1.23972			-0.149663
0.977592			-0.169434
1.5173			-0.147093
0.92571			-0.293265
1.35415			-0.302941
0.946651			-0.148885
1.04507			-0.149316
0.932015			-0.194601
1.62708			-0.454519
1.73864			-0.076002
1.35412			-0.071563
1.25338			-0.300345
1.49153			-0.216655
1.11399			-0.282005
0.995003			-0.138105
1.6796			-0.257601
1.41345			-0.285188
0.82271			-0.255258
0.755145			-0.296313
0.944012			-0.532143
1.243			-0.841837
1.61023			-0.127171
1.35156			-0.185448
0.962179			-0.228423
0.664632			-0.201522
0.445035			-0.121038
0.783812			-0.264361
0.856219			-0.207383
0.666713			-0.521758
1.10573			-0.453643
1.24948			-0.626745
1.05897			-0.427963
1.45311			-0.431838
0.951438			-0.408273
0.712289			-0.397262
1.08467			-0.313929
0.834815			-0.138787
0.792002			-0.251654
0.860265			-0.258163
0.893915			-0.61611
1.12525			-0.725575
1.48541			-0.728896
1.14561			-0.969816
1.11081			-0.954951
1.0896			-0.773861
1.13352			-0.659041
1.05249			-0.877663
1.29112			-0.880416
0.852003			-0.857977
1.24766			-0.786248
1.32236			-1.429
0.83675			-0.920612
0.78074			-0.825933
1.00292			-0.675313
1.05893			-0.119384
1.11288			-0.071696
1.10539			-0.06938
1.28537			-0.128632
1.02599			-0.142817
0.519786			-0.185254
0.61166			-0.120273
0.760203			-0.0984
0.628179			-0.081783
0.75201			-0.07785
0.910213			-1.3473
0.846264			-1.0336
0.738199			-0.946449
1.09748			-1.11667
0.839908			-1.26638
2.26261			-0.904071
1.13338			-0.610648
1.80325			-0.718187
1.91247			-0.744643
1.54951
1.31738
1.11123
0.917292
1.46891
1.46606
1.45678
1.28372
1.81173
1.18539
1.8081
1.2866
1.42073
1.42201
0.736632
1.36511
0.898099
0.866225
1.06323
1.27586
0.723886
1.15255
1.39851
1.3028
0.792431
0.891503
0.786395
0.706025
0.797242
0.864728
0.856503
0.490546
0.578838
0.678593
1.26188
1.50904
1.23236
1.71301
1.57952
0.766377
1.03646
2.1391
1.44785
1.78798
1.55991
0.170997
0.175362
0.245855
0.211353
0.138814
0.146254
0.750871
1.06332
0.788599
0.653761
0.957377
1.40019
0.753825
0.64005
0.901041
0.692362
0.763449
0.738409
1.03995
1.1964
1.13946
1.13178
0.912637
1.25851
1.36884
0.836008
1.62
1.12916
1.92798
0.704446
0.717145
0.760828
1.166
0.920844
1.83143
1.1485
1.29717
1.47439
0.96503
1.26026
1.11692
0.713898
0.602541
0.808194
0.880046
1.08997
1.07742
0.903317
1.12344
0.99892
0.983398
0.931852
1.62309
1.44995
1.06854
1.54264
1.21216
1.80412
1.0323
1.44714
1.85037
1.47858
0.805113
1.60784
0.847813
1.31921
1.32592
0.883713
1.65605
1.20502
1.20218
1.43285
1.05304
1.36574
0.760671
0.718649
0.729515
1.20587
0.941523
0.775379
0.903789
1.69172
1.3299
0.935732
1.01256
1.33941
1.1133
1.01295
0.796853
0.836288
0.765956
1.44199
0.961443
0.763855
1.07262
0.986853
0.843342
0.801836
0.771681
1.15433
0.671796
1.1046
0.921493
0.615572
0.540879
0.883746
0.518881
1.22292
0.816536
0.964125
0.826095
1.07817
0.589518
0.826706
0.624583
0.752768
0.613136
1.62717
1.39881
1.32021
0.668971
0.469916
1.31515
1.10728
1.10968
1.20502
1.13141
0.930609
0.734734
0.705138
0.811744
0.614864
0.873419
0.6791
1.11349
0.538139
0.738286
0.814875
0.756945
0.784801
0.56984
0.946905
0.593327
1.02045
0.899356
0.78315
0.704586
1.22919
1.32582
0.989633
0.833538
1.61959
1.22369
1.23199
0.903096
0.723241
1.20272
1.27327
0.927067
0.781064
1.53452
1.08352
1.12132
0.875404
0.98577
1.41261
1.55486
1.19281
0.82413
0.883486
0.98519
1.26811
0.633287
0.842577
0.717152
0.933707
0.936112
0.786612
1.10524
0.743822
0.754425
0.717974
0.55216
1.37655
1.75178
1.48652
0.988848
1.02727
0.928769
1.20501
1.48079
1.4623
1.53892
0.945898
0.829732
0.849843
1.32361
1.36047
1.23374
1.58667
0.87672
1.17653
0.617633
0.645289
0.898819
1.28272
1.14736
1.36521
1.09694
1.26383
1.25902
1.13256
1.05316
1.34722
0.999567
0.80042
1.08195
0.992749
1.48937
1.12647
0.813614
0.907328
0.92694
1.04649
1.15335
1.19367
1.05443
0.889635
1.015
0.880295
0.926863
1.20809
0.879293
0.85062
0.869353
1.70227
1.08368
1.23269
0.439305
1.27422
0.828747
1.12465
0.950199
0.911759
0.85357
0.781061
0.849414
1.11967
1.0809
0.855705
0.89031
0.882461
1.08492
0.817721
1.01644
1.01566
1.18662
1.11696
1.13813
1.11542
0.678161
0.996885
0.874198
0.859063
0.908541
0.948171
1.41354
0.63432
0.802005
1.12226
0.7924
1.30924
1.51791
1.02014
1.24903
1.02778
0.969093
1.03896
0.947887
0.719932
1.13582
0.5944
0.883665
1.11555
0.647719
0.757274
0.693342
0.615356
0.801555
1.72423
1.81296
1.82627
1.02002
1.44988
0.953517
1.02539
2.05349
1.49216
0.831232
1.18574
1.382
1.1686
1.76913
1.47783
1.12388
0.994204
0.972866
1.34898
1.72995
1.80148
1.03534
1.5679
1.26298
1.78769
1.53513
1.35382
0.957513
0.993175
1.30293
0.946128
1.46458
1.00767
1.06359
1.35839
1.15621
1.3398
1.83377
0.935085
1.24131
1.06659
0.819836
0.799724
0.688077
0.723326
0.979509
0.793184
0.686262
0.79244
0.596264
0.702893
1.29543
0.786455
1.06638

## Sheet: Fig 5
								PKD-2 EV counts
LOV-1 EV Counts								WT	lov-1	LOV-1(GPS)
WT	pkd-2	LOV-1(GPS)						40	36	169
44	0	15						135	40	5
114	0	1						90	74	29
93	0	4						121	59	79
69	5	5						90	71	6
78	0	5						75	72	31
92	1	1						48	27	44
120	1	9						146	27	15
120	0	2						146	65	28
101	0	1						58	67	32
217	0	1						58	12	60
32	0	2						50	36	74
92	6	2						24	159	79
	2	2						162		27
	10	0						267
	1	0						36
		7						186
								209
								154
								175
Normality Test lov-1EVs								152
	WT	pkd-2	LOV-1(GPS)					107
Test for normal distribution								285
Anderson-Darling test								117
A2*	0.5894	2.161	1.216					179
P value	0.0976	<0.0001	0.0025					121
Passed normality test (alpha=0.05)?	Yes	No	No					24
P value summary	ns	****	**					121
D'Agostino & Pearson test
K2	8.98	14.72	14.11					Normality Test pkd2 EVs
P value	0.0112	0.0006	0.0009						WT	lov-1	LOV-1(GPS)
Passed normality test (alpha=0.05)?	No	No	No					Test for normal distribution
P value summary	*	***	***					Anderson-Darling test
								A2*	0.3556	0.7835	0.8578
Shapiro-Wilk test								P value	0.4344	0.0307	0.0201
W	0.8771	0.6622	0.7905					Passed normality test (alpha=0.05)?	Yes	No	No
P value	0.0804	0.0001	0.002					P value summary	ns	*	*
Passed normality test (alpha=0.05)?	Yes	No	No
P value summary	ns	***	**					D'Agostino & Pearson test
								K2	2.029	13.4	13.87
Kolmogorov-Smirnov test								P value	0.3626	0.0012	0.001
KS distance	0.233	0.3311	0.2776					Passed normality test (alpha=0.05)?	Yes	No	No
P value	0.0712	<0.0001	0.0018					P value summary	ns	**	***
Passed normality test (alpha=0.05)?	Yes	No	No
P value summary	ns	****	**					Shapiro-Wilk test
								W	0.9504	0.8264	0.8175
Number of values	12	15	16					P value	0.203	0.0143	0.0083
								Passed normality test (alpha=0.05)?	Yes	No	No
								P value summary	ns	*	**
Kruskal-Wallis test of Combined
								Kolmogorov-Smirnov test
Number of families	1							KS distance	0.1051	0.2483	0.2208
Number of comparisons per family	3							P value	>0.1000	0.0276	0.0628
Alpha	0.05							Passed normality test (alpha=0.05)?	Yes	No	Yes
								P value summary	ns	*	ns
Dunn's multiple comparisons test	Mean rank diff.	Significant?	Summary	Adjusted P Value
WT vs. pkd-2	25	Yes	****	<0.0001	A-B			Number of values	28	13	14
WT vs. LOV-1(GPS)	18.3	Yes	***	0.0004	A-C
pkd-2 vs. LOV-1(GPS)	-6.72	No	ns	0.399	B-C
								Kruskal-Wallis test of comb (2)			PKD-2 data
Test details	Mean rank 1	Mean rank 2	Mean rank diff.	n1	n2	Z
WT vs. pkd-2	37.5	12.5	25	12	15	5.18		Number of families	1
WT vs. LOV-1(GPS)	37.5	19.3	18.3	12	16	3.84		Number of comparisons per family	3
pkd-2 vs. LOV-1(GPS)	12.5	19.3	-6.72	15	16	1.5		Alpha	0.05
								Dunn's multiple comparisons test	Mean rank diff.	Significant?	Summary	Adjusted P Value
								WT vs. lov-1	14.7	Yes	*	0.0187	A-B
								WT vs. LOV-1(GPS)	18.1	Yes	**	0.0016	A-C
								lov-1 vs. LOV-1(GPS)	3.42	No	ns	>0.9999	B-C
								Test details	Mean rank 1	Mean rank 2	Mean rank diff.	n1	n2	Z
								WT vs. lov-1	36.1	21.4	14.7	28	13	2.74
								WT vs. LOV-1(GPS)	36.1	18	18.1	28	14	3.46
								lov-1 vs. LOV-1(GPS)	21.4	18	3.42	13	14	0.554

## Sheet: S3 Fig
soluble GFP								lov-1 NTM and CTM
								Nr::No.!!I	Tool::Tool	Position1::Position1!!R	Position2::Position2!!R	PositionDif::ΔP2-P1!!R				CTM	NTM	base
Nr::No.!!I	Tool::Tool	Position1::Position1!!R	Position2::Position2!!R	PositionDif::ΔP2-P1!!R												0.947212	2.83196	1.32548
				nm	um			CTM	CaliperX	1022.75	1969.96	947.212	0.947212			1.2489	2.12692	1.02034
base	CaliperX	216.071	1541.56	1325.48	1.32548			NTM	CaliperX	1042.6	3874.56	2831.96	2.83196			0.891663	1.98147	0.768521
cilium	CaliperX	604.004	1377.03	773.03	0.77303			CTM	CaliperX	251.998	1500.9	1248.9	1.2489			1.18508	2.26809	0.68032
base	CaliperX	513.215	1533.55	1020.34	1.02034			NTM	CaliperX	274.705	2401.62	2126.92	2.12692			1.14205	2.37473	0.686449
cilium	CaliperX	427.352	1112.2	684.844	0.684844											1.00509	2.29233
								Nr::No.!!I	Tool::Tool	Position1::Position1!!R	Position2::Position2!!R	PositionDif::ΔP2-P1!!R			average	1.07	2.31258	0.896222
Nr::No.!!I	Tool::Tool	Position1::Position1!!R	Position2::Position2!!R	PositionDif::ΔP2-P1!!R				NTM	CaliperX	599.445	2580.92	1981.47	1.98147
								CTM	CaliperX	1689.26	2580.92	891.663	0.891663
base	CaliperX	253.647	1022.17	768.521	0.768521
cilium	CaliperX	354.316	1048.01	693.696	0.693696			Nr::No.!!I	Tool::Tool	Position1::Position1!!R	Position2::Position2!!R	PositionDif::ΔP2-P1!!R
base	CaliperX	346.629	1026.95	680.32	0.68032
base	CaliperX	1014.69	1701.14	686.449	0.686449			NTM	CaliperX	1222.03	3490.12	2268.09	2.26809
cilium	CaliperX	260.152	772.885	512.732	0.512732			CTM	CaliperX	1801.12	2986.2	1185.08	1.18508
cilium	CaliperX	950.139	1293.02	342.883	0.342883			NTM	CaliperX	906.239	3280.97	2374.73	2.37473
								CTM	CaliperX	1711.32	2853.37	1142.05	1.14205				Standard
base	cilium
1.32548	0.77303							Nr::No.!!I	Tool::Tool	Position1::Position1!!R	Position2::Position2!!R	PositionDif::ΔP2-P1!!R					Post Hoc Comparisons - signal measured
1.02034	0.684844																				Mean Difference		SE		t		p tukey
0.768521	0.693696							NTM	CaliperX	1013.96	3306.3	2292.33	2.29233				LOV-1, CTM		LOV-1, NTM		-1.243		0.14		-8.849		< .001
0.68032	0.512732							CTM	CaliperX	1634.28	2639.37	1005.09	1.00509						Soluble, GFP		0.174		0.147		1.18		0.484
0.686449	0.342883																LOV-1, NTM		Soluble, GFP		1.416		0.147		9.617		< .001
0.896222	0.601437
																	Note. P-value adjusted for comparing a family of 3
	ANOVA - Distance (uM)
	Homogeneity Correction		Cases		Sum of Squares		df		Mean Square		F		p
	None		signal measured		6.863		2		3.432		58.004		< .001
			Residuals		0.828		14		0.059
	Brown-Forsythe		signal measured		6.863		2		3.432		56.434		< .001
			Residuals		0.828		10.894		0.076
	Welch		signal measured		6.863		2		3.432		45.334		< .001
			Residuals		0.828		7.853		0.105
	Note. Type III Sum of Squares
		Post Hoc Comparisons - signal measured
						Mean Difference		SE		t		ptukey
		LOV-1, CTM		LOV-1, NTM		-1.243		0.14		-8.849		< .001
				Soluble, GFP		0.174		0.147		1.18		0.484
		LOV-1, NTM		Soluble, GFP		1.416		0.147		9.617		< .001
		Note. P-value adjusted for comparing a family of 3
		Descriptive Statistics
				Distance (uM)
				LOV-1 CTM		LOV-1 NTM		Soluble GFP
		Valid		6		6		5
		Missing		0		0		0
		Mean		1.07		2.313		0.896
		Std. Deviation		0.143		0.29		0.277
		Minimum		0.892		1.981		0.68
		Maximum		1.249		2.832		1.325

## Sheet: S5 Fig
	NTM - WT	NTM - WT	NTM - WT	NTM - WT	NTM - WT	NTM - WT	NTM - WT	NTM - WT	NTM - WT	NTM - WT	NTM - WT	NTM - WT	NTM - WT	NTM - WT	NTM - WT	NTM - WT	NTM - WT	NTM - WT	NTM - WT	NTM - WT	NTM - WT	NTM - WT	NTM - pkd-2	NTM - pkd-2	NTM - pkd-2	NTM - pkd-2	NTM - pkd-2	NTM - pkd-2	NTM - pkd-2	NTM - pkd-2	NTM - pkd-2	NTM - pkd-2	NTM - pkd-2	NTM - pkd-2	NTM - pkd-2	NTM - pkd-2	NTM - pkd-2	NTM - pkd-2	NTM - pkd-2	NTM - pkd-2	NTM - pkd-2	NTM - pkd-2	NTM - pkd-2	NTM - pkd-2	NTM - LOV-1(GPS)	NTM - LOV-1(GPS)	NTM - LOV-1(GPS)	NTM - LOV-1(GPS)	NTM - LOV-1(GPS)
Ray 1	0.0420999	0.212634	0.0857347	0.189064	0.222812	0.16151	0.452485	0.2571	0.306123	0.13514													0.0280936	0.0279463	0.0484154	0.00843286	0.0229076	0.0257379	0.0295728	0.0107713	0.0392298	0.043891	0.0203436	0.0979127	0.0323181	0.0702856	0.0430302	0.0222901	0.0609484	0.00915433					0.0270381	0.0183031	0.0152809	0.0076615	0.00620649
Ray 2	0.212907	0.26698	0.228762	0.274949	0.517115	0.471517	0.0423439	0.581218	0.37348	0.454402	0.38403	0.332044	0.288058	0.513012									0.172711	0.164952	0.183858	0.0838115	0.238813	0.144874	0.126607	0.153662	0.174302	0.190761	0.172486	0.23484	0.34135	0.0891087	0.0983633	0.0662839	0.159067						0.21891	0.0777935	0.0891063	0.133311	0.121689
Ray 3	0.0988686	0.118801	0.0980843	0.112859	0.354155	0.273759	0.117033	0.259654	0.187729	0.177698	0.194337	0.110189	0.252752	0.218112	0.165994	0.208243							0.0150401	0.00988568	0.028197	0.0213814	0.0208782	0.0297287	0.0307706	0.0143375	0.0136214	0.0382548	0.0335994	0.0288866	0.0723963	0.0671532	0.0555136	0.016456	0.0441875	0.0412286					0.0305962	0.0133833	0.0129269	0.0226363	0.024041
Ray 4	0.433473	0.374614	0.431242	0.458679	0.742132	1	0.69254	0.443147	0.204937	0.324714	0.574613	0.568099	0.790109	0.744678	0.648052	0.572576	0.741162						0.204992	0.142452	0.120365	0.259216	0.208269	0.171715	0.455746	0.184348	0.145865	0.37903	0.400483	0.478394	0.409704	0.443155	0.361899	0.129588	0.373728	0.607005					0.385622	0.124924	0.187991	0.158271	0.329189
Ray 5	0.216966	0.212674	0.0810673	0.22585	0.239015	0.281904	0.235603	0.247886	0.372445	0.242268	0.16863	0.211357	0.535362	0.303953	0.251719	0.423078	0.272921						0.036747	0.0315733	0.0442831	0.0553151	0.073996	0.0585945	0.0385341	0.0149828	0.0279104	0.0473404	0.0331425	0.0882783	0.0628899	0.0640223	0.0632766	0.0307462	0.0730744	0.0610657					0.0386675	0.0222304	0.0198022	0.0310785	0.0240404
Ray 7	0.101186	0.182867	0.169043	0.088245	0.280558	0.121294	0.382724	0.151535	0.20753	0.311842	0.228005	0.238052	0.447206	0.391606	0.283338	0.310896	0.228479						0.0170053	0.0343815	0.0476419	0.0566817	0.0579501	0.0667386	0.0107317	0.0207752	0.076155	0.0277739	0.0740237	0.0521973	0.0866387	0.0314477	0.0422937	0.0700623							0.047194	0.0150725	0.0142449	0.0259617	0.0215104
Ray 8	0.127187	0.106827	0.0833786	0.134095	0.153441	0.205198	0.124317	0.182244	0.179283	0.212719	0.18964	0.134231											0.0508897	0.0427087	0.0582609	0.0526959	0.132831	0.0666991	0.0919996	0.140741	0.116351	0.161552	0.111407	0.12105											0.11658	0.0586544	0.0492609	0.0656668	0.0327399
Ray 9	0.211529	0.301326	0.283984	0.265598	0.529715	0.524841	0.668588	0.586755	0.227702	0.509987	0.509252	0.370001	0.476346	0.73317									0.075138	0.0499202	0.037086	0.0788743	0.12232	0.0509466	0.0803393	0.125025	0.0804879	0.249395	0.108923	0.124498											0.0785871	0.0306068	0.060503	0.0568598	0.0301487
2way ANOVA of WT VS PKD-2(sy606
Within each row	compare columns (simple effects within rows)
Number of families	8
Number of comparisons per family	3
Alpha	0.05
Tukey's multiple comparisons test	Predicted (LS) mean diff.	95.00% CI of diff.	Below threshold?	Summary	Adjusted P Value
Ray 1
NTM - WT vs. NTM - pkd-2	0.1708	0.09423 to 0.2475	Yes	****	<0.0001
NTM - WT vs. NTM - LOV-1(GPS)	0.183	0.1064 to 0.2596	Yes	****	<0.0001
NTM - pkd-2 vs. NTM - LOV-1(GPS)	0.01215	-0.05260 to 0.07690	No	ns	0.8981
Ray 2
NTM - WT vs. NTM - pkd-2	0.1885	0.1183 to 0.2586	Yes	****	<0.0001
NTM - WT vs. NTM - LOV-1(GPS)	0.221	0.1540 to 0.2880	Yes	****	<0.0001
NTM - pkd-2 vs. NTM - LOV-1(GPS)	0.03253	-0.03084 to 0.09590	No	ns	0.4493
Ray 3
NTM - WT vs. NTM - pkd-2	0.152	0.08522 to 0.2187	Yes	****	<0.0001
NTM - WT vs. NTM - LOV-1(GPS)	0.1479	0.08342 to 0.2123	Yes	****	<0.0001
NTM - pkd-2 vs. NTM - LOV-1(GPS)	-0.004082	-0.06648 to 0.05831	No	ns	0.987
Ray 4
NTM - WT vs. NTM - pkd-2	0.269	0.2033 to 0.3347	Yes	****	<0.0001
NTM - WT vs. NTM - LOV-1(GPS)	0.3225	0.2597 to 0.3852	Yes	****	<0.0001
NTM - pkd-2 vs. NTM - LOV-1(GPS)	0.05346	-0.008276 to 0.1152	No	ns	0.1047
Ray 5
NTM - WT vs. NTM - pkd-2	0.2157	0.1500 to 0.2814	Yes	****	<0.0001
NTM - WT vs. NTM - LOV-1(GPS)	0.2303	0.1676 to 0.2930	Yes	****	<0.0001
NTM - pkd-2 vs. NTM - LOV-1(GPS)	0.01458	-0.04715 to 0.07632	No	ns	0.8436
Ray 7
NTM - WT vs. NTM - pkd-2	0.1943	0.1267 to 0.2620	Yes	****	<0.0001
NTM - WT vs. NTM - LOV-1(GPS)	0.2134	0.1500 to 0.2767	Yes	****	<0.0001
NTM - pkd-2 vs. NTM - LOV-1(GPS)	0.01902	-0.04544 to 0.08348	No	ns	0.767
Ray 8
NTM - WT vs. NTM - pkd-2	0.05711	-0.02219 to 0.1364	No	ns	0.2085
NTM - WT vs. NTM - LOV-1(GPS)	0.07054	-0.002703 to 0.1438	No	ns	0.0619
NTM - pkd-2 vs. NTM - LOV-1(GPS)	0.01342	-0.05982 to 0.08666	No	ns	0.9026
Ray 9
NTM - WT vs. NTM - pkd-2	0.3442	0.2678 to 0.4206	Yes	****	<0.0001
NTM - WT vs. NTM - LOV-1(GPS)	0.3679	0.2978 to 0.4380	Yes	****	<0.0001
NTM - pkd-2 vs. NTM - LOV-1(GPS)	0.02369	-0.04955 to 0.09692	No	ns	0.7272
Test details	Predicted (LS) mean 1	Predicted (LS) mean 2	Predicted (LS) mean diff.	SE of diff.	N1	N2	q	DF
Ray 1
NTM - WT vs. NTM - pkd-2	0.2065	0.03563	0.1708	0.03256	10	18	7.42	381
NTM - WT vs. NTM - LOV-1(GPS)	0.2065	0.02347	0.183	0.03256	10	18	7.948	381
NTM - pkd-2 vs. NTM - LOV-1(GPS)	0.03563	0.02347	0.01215	0.02752	18	18	0.6245	381
Ray 2
NTM - WT vs. NTM - pkd-2	0.3529	0.1645	0.1885	0.02979	14	17	8.945	381
NTM - WT vs. NTM - LOV-1(GPS)	0.3529	0.1319	0.221	0.02848	14	21	10.97	381
NTM - pkd-2 vs. NTM - LOV-1(GPS)	0.1645	0.1319	0.03253	0.02693	17	21	1.708	381
Ray 3
NTM - WT vs. NTM - pkd-2	0.1843	0.03231	0.152	0.02837	16	18	7.576	381
NTM - WT vs. NTM - LOV-1(GPS)	0.1843	0.03639	0.1479	0.0274	16	21	7.634	381
NTM - pkd-2 vs. NTM - LOV-1(GPS)	0.03231	0.03639	-0.004082	0.02652	18	21	0.2177	381
Ray 4
NTM - WT vs. NTM - pkd-2	0.5732	0.3042	0.269	0.02792	17	18	13.63	381
NTM - WT vs. NTM - LOV-1(GPS)	0.5732	0.2508	0.3225	0.02666	17	22	17.11	381
NTM - pkd-2 vs. NTM - LOV-1(GPS)	0.3042	0.2508	0.05346	0.02624	18	22	2.881	381
Ray 5
NTM - WT vs. NTM - pkd-2	0.266	0.05032	0.2157	0.02792	17	18	10.93	381
NTM - WT vs. NTM - LOV-1(GPS)	0.266	0.03574	0.2303	0.02666	17	22	12.22	381
NTM - pkd-2 vs. NTM - LOV-1(GPS)	0.05032	0.03574	0.01458	0.02624	18	22	0.7859	381
Ray 7
NTM - WT vs. NTM - pkd-2	0.2426	0.04828	0.1943	0.02876	17	16	9.557	381
NTM - WT vs. NTM - LOV-1(GPS)	0.2426	0.02926	0.2134	0.02693	17	21	11.2	381
NTM - pkd-2 vs. NTM - LOV-1(GPS)	0.04828	0.02926	0.01902	0.0274	16	21	0.9819	381
Ray 8
NTM - WT vs. NTM - pkd-2	0.1527	0.0956	0.05711	0.0337	12	12	2.397	381
NTM - WT vs. NTM - LOV-1(GPS)	0.1527	0.08218	0.07054	0.03113	12	17	3.205	381
NTM - pkd-2 vs. NTM - LOV-1(GPS)	0.0956	0.08218	0.01342	0.03113	12	17	0.6098	381
Ray 9
NTM - WT vs. NTM - pkd-2	0.4428	0.09858	0.3442	0.03248	14	12	14.99	381
NTM - WT vs. NTM - LOV-1(GPS)	0.4428	0.07489	0.3679	0.02979	14	17	17.46	381
NTM - pkd-2 vs. NTM - LOV-1(GPS)	0.09858	0.07489	0.02369	0.03113	12	17	1.076	381
[truncated: 17 more columns]

## Sheet: S7 Fig
NTM			CTM
Anterograde	Retrograde		Anterograde	Retrograde
4	3		11	1		Unpaired T Tests
1	8		3	4		NTM	Anterograde	Retrograde
1	4		12	2		Number of values	56	56
4	1		17	6
1	1		6	1		Minimum	0	1
1	2		18	1		25% Percentile	0	2
1	3		9	3		Median	1	3
20	1		30	4		75% Percentile	3	5
7	1		10	21		Maximum	20	11
2	3		27	5
3	1		9	2		Mean	2.143	3.571
5	1		8	1		Std. Deviation	3.136	2.621
1	8		19	3		Std. Error of Mean	0.4191	0.3502
2	1		10	1
3	7		17	2		Lower 95% CI	1.303	2.87
3	5		13	8		Upper 95% CI	2.983	4.273
3	6		7	5
8	4		12	3
3	4		6	7		CTM	Anterograde	Retrograde
2	3		14	11		Number of values	46	46
6	4		12	8
1	2		7	1		Minimum	2	0
5	2		2	3		25% Percentile	7	0
2	2		11	5		Median	11	1
1	1		14	1		75% Percentile	17	4
5	1		8	4		Maximum	30	21
1	6		3	3
2	6		3	0		Mean	12.5	2.522
5	5		5	0		Std. Deviation	6.898	3.857
2	2		12	0		Std. Error of Mean	1.017	0.5687
2	10		12	0
2	1		11	0		Lower 95% CI	10.45	1.376
2	1		21	0		Upper 95% CI	14.55	3.667
4	2		25	0
3	3		11	0
1	4		29	0
1	2		17	0
0	3		20	0
0	3		17	0
0	4		11	0
0	2		16	0
0	2		22	0
0	1		10	0
0	10		5	0
0	2		6	0
0	7		7	0
0	8
0	1
0	2
0	4
0	11
0	3
0	7
0	2
0	5
0	2
