# Supplementary material for: Tracking N- and C-termini of C. elegans polycystin-1 reveals their distinct targeting requirements and functions in cilia and extracellular vesicles
Source: PLoS Genet. 2022 Dec 27;18(12):e1010560. doi: 10.1371/journal.pgen.1010560 (PMC9829181; doi:10.1371/journal.pgen.1010560)
Supplement: S4 Table — Numerical data for S2 Fig (XLSX) [file pgen.1010560.s016.xlsx]

## Sheet: Ray 1
	PT3620_2021_04_13__10_49_31-Airyscan Processing-13-Orthogonal Projection-11 LINES										PT3620_2021_04_13__11_03_57-Airyscan Processing-16-Orthogonal Projection-15 LINES					PT3620_2021_04_15__10_12_44-Airyscan Processing-115-Orthogonal Projection-14 LINES					PT3620_2021_04_15__10_24_54-Airyscan Processing-117-Orthogonal Projection-17 LINES					PT3620_2021_04_16__11_05_55-Airyscan Processing-07-Orthogonal Projection-01 LINES															PT3620_2021_04_16__11_13_10-Airyscan Processing-09-Orthogonal Projection-03 LINES
	Distance::Distance!!R	Channel_1::ChA-T1!!R	Channel_2::ChA-T2!!R			Distance::Distance!!R	Channel_1::ChA-T1!!R	Channel_2::ChA-T2!!R			Distance::Distance!!R	Channel_1::ChA-T1!!R	Channel_2::ChA-T2!!R			Distance::Distance!!R	Channel_1::ChA-T1!!R	Channel_2::ChA-T2!!R			Distance::Distance!!R	Channel_1::ChA-T1!!R	Channel_2::ChA-T2!!R			Distance::Distance!!R	Channel_1::ChA-T1!!R	Channel_2::ChA-T2!!R			Distance::Distance!!R	Channel_1::ChA-T1!!R	Channel_2::ChA-T2!!R			Distance::Distance!!R	Channel_1::ChA-T1!!R	Channel_2::ChA-T2!!R			Distance::Distance!!R	Channel_1::ChA-T1!!R	Channel_2::ChA-T2!!R			Distance::Distance!!R	Channel_1::ChA-T1!!R	Channel_2::ChA-T2!!R
	nm					nm					nm					nm					nm					nm					nm					nm					nm					nm
	0	117.2	121.4			0	600.2	333.4			0	433.8	32.4			0	480.2	206.6			0	659.2	254.4			0	161.2	33.8			0	518.6	356.2			0	407.8	241.6			0	202.8	41.6			0	290.8	82.2
	148.886	253.4	129			148.075	1225.4	835.2			152.613	1173	205.8			142.931	3924	811.6			132.777	2322.2	651.8			157.76	480.4	174.2			157.613	748.8	503.4			132.327	532.6	408.8			153.825	561.6	110.6			151.877	449.6	175.2
	297.772	556.6	249.8			296.149	987.8	627.6			305.225	2501.8	369.6			285.862	3924	811.6			265.554	2794.6	938.4			315.52	902.8	232.4			315.226	658.8	268.4			264.655	532.6	408.8			307.65	560.4	140.6			303.755	658	190
	446.657	556.6	249.8			444.224	391.6	336.2			457.838	2239.2	312.6			428.792	2830.2	518.2			398.331	1670.8	882.8			473.28	417.2	237.6			472.839	347.6	214.8			396.982	419.2	214.8			461.474	523.6	187.8			455.632	658	190
	595.543	308.8	200.4			592.298	308	189.2			610.451	1215.4	121			571.723	1294.4	412.4			531.108	837.6	660.6			631.04	594.6	253.6			630.451	747.6	305.6			529.309	361.2	238.6			615.299	511.4	221.4			607.51	330.4	141.6
	744.429	293.6	136.4			740.373	289.4	228			763.063	470.4	88.4			714.654	511.6	283			663.886	473.4	289.2			788.8	669.2	326			788.064	820.2	329.2			661.636	454.6	269.6			769.124	644.8	150.4			759.387	432	205.6
	893.315	197	88.2			888.448	393	264.2			915.676	768.8	140.4			857.585	900.4	503.2			796.663	518	247.2			946.56	977.2	437.8			945.677	1489.8	579.4			793.964	307.8	186.8			922.949	767.8	200.2			911.265	678	247.6
	1042.2	115.4	75			1036.52	650.2	373.6			1068.29	415.8	136.8			1000.52	826	517.8			929.44	522.4	260.8			1104.32	954.6	477.2			1103.29	1320.6	548.4			926.291	352.2	166			1076.77	843	296.6			1063.14	729	310.4
	1191.09	349	117.4			1184.6	582.4	457.2			1220.9	444.2	144			1143.45	1002.2	545			1062.22	848.6	362.2			1262.08	746.6	343			1260.9	896.2	526.2			1058.62	352.2	166			1230.6	1346	479.4			1215.02	747.8	324.6
	1339.97	243.6	134.8			1332.67	569.2	453.8			1373.51	237.4	106.2			1286.38	1124.2	469			1194.99	2824	726.4			1419.84	562	288.8			1418.52	632	342			1190.95	313.6	172.2			1384.42	2047	530.2			1366.9	905	336.8
	1488.86	313.2	105.8			1480.75	522.2	462			1526.13	334.4	99.8			1429.31	623.6	320.6			1327.77	3985.6	1138.2			1577.6	905.4	233.2			1576.13	592.6	258.8			1323.27	549.2	315.8			1538.25	1736.6	525.2			1518.77	1037.6	378.2
	1637.74	289.8	174.2			1628.82	770	518.4			1678.74	347.6	97.4			1572.24	592	233.4			1460.55	5422.4	1843.6			1735.36	1442.2	581.4			1733.74	901	300.6			1455.6	506.4	323.8			1692.07	1188.8	386.6			1670.65	974.6	374.2
	1786.63	363.2	178			1776.9	818.8	496.6			1831.35	286.6	178.6			1715.17	427.8	214.4			1593.33	4783	2175			1893.12	2728.6	719.8			1891.35	1526.8	494.4			1587.93	587.6	286.2			1845.9	1149.8	373.2			1822.53	556.6	250.2
	1935.52	494.8	175.4			1924.97	868.2	464.2			1983.96	248	75.6			1858.1	646.4	294			1726.1	3306.2	1871.4			2050.88	2728.6	719.8			2048.97	2768	992.8			1720.25	619.4	347.4			1999.72	695.8	258			1974.41	356.2	169
	2084.4	280.2	110			2073.04	1397.6	567			2136.58	343	122.2			2001.03	964.8	278.8			1858.88	3306.2	1871.4			2208.64	2067.6	932.8			2206.58	2528	994			1852.58	724	358.6			2153.55	792.6	260.8			2126.28	492.8	273
	2233.29	371.8	132.2			2221.12	2879.2	1039			2289.19	297	198.2			2143.96	1906.6	432.8			1991.66	1557.6	1225.2			2366.4	1987.2	969.8			2364.19	2740.2	886			1984.91	762	459			2307.37	499.8	235.2			2278.16	802	346.8
	2382.17	266.8	156.6			2369.19	3070.4	1243			2441.8	262.4	143.2			2286.89	1687.6	367.4			2124.43	1856.4	911.4			2524.16	2404.6	989.6			2521.81	2848.2	855.4			2117.24	901.4	489.6			2461.2	477.6	180.2			2430.04	1152.8	352.2
	2531.06	338.2	165.4			2517.27	2467.6	1066.8			2594.42	257.8	91.2			2429.82	1525.6	370.6			2257.21	1722.2	695.4			2681.92	2264.2	746.8			2679.42	2365	641.6			2249.56	591.2	304.4			2615.02	753.4	263.2			2581.92	2069	492.2
	2679.94	585.8	231.2			2665.34	2238.2	942			2747.03	287.4	106			2572.75	1294.6	418			2389.99	3232.8	1066			2839.68	2663.8	773.8			2837.03	2365	641.6			2381.89	557.6	294.8			2768.85	1551.2	408.8			2733.79	2610.6	593.8
	2828.83	587.4	288.2			2813.42	2057.4	854.8			2899.64	418.4	149			2715.68	2030.6	438			2522.77	3232.8	1066			2997.44	2105.6	601.4			2994.64	2028.2	620.4			2514.22	534.2	368.4			2922.67	2614.6	628.2			2885.67	2327	575.8
	2977.72	1279.8	375.6			2961.49	1324	621.6			3052.25	394.8	109.8			2858.62	1637.4	311.4			2655.54	3691.8	1547.4			3155.2	2166.4	448.4			3152.26	1985.2	666.4			2646.55	1011.8	692.2			3076.5	2541.2	654.2			3037.55	2932.8	585.4
	3126.6	1231.2	505.4			3109.57	1515	706.4			3204.87	309.2	78.4			3001.55	1180.6	517			2788.32	4230.4	1627.8			3312.96	1578.4	450.2			3309.87	1156.4	331.4			2778.87	2240.6	1014.6			3230.32	1882.4	580.6			3189.43	2932.8	585.4
	3275.49	1590.6	437			3257.64	1285	762.4			3357.48	395.8	82.8			3144.48	918.8	366.2			2921.1	4225	2055.4			3470.72	1303.4	424.8			3467.48	785.8	278.4			2911.2	2166.8	995.8			3384.15	1419.2	518.4			3341.3	2676.2	541
	3424.37	910.8	243.4			3405.72	1473	635.6			3510.09	779	201			3287.41	487.8	103.6			3053.87	4068.8	1832			3628.48	1306	260.2			3625.1	371.6	209.2			3043.53	1985.4	1034			3537.97	2132.8	679.4			3493.18	2730.2	587.8
	3573.26	1098.6	327.4			3553.79	1178.2	505.2			3662.7	873.8	329.2			3430.34	371	53.6			3186.65	4248.8	1616.6			3786.24	319	173			3782.71	452.6	152.6			3175.85	1637.6	673.4			3691.79	1488	386			3645.06	2352.2	423
	3722.15	907	379.6			3701.87	1401	602.2			3815.32	2338.2	562.8			3573.27	371	53.6			3319.43	4005.6	1871.2			3944	233.2	204.2			3940.32	469	139.6			3308.18	1379.8	511.6			3845.62	1239.6	329.6			3796.94	1425.6	331.2
	3871.03	732.2	252.6			3849.94	1533.2	695.6			3967.93	3540.4	836.6			3716.2	335	46			3452.21	3625.2	1642.4			4101.76	371.6	86			4097.93	501.4	121			3440.51	1412	518.2			3999.44	1239.6	329.6			3948.81	1079	223.8
	4019.92	762.4	232			3998.01	1179.8	570.8			4120.54	3074	744			3859.13	423	49.2			3584.98	3169.2	1298.8			4259.52	209	74			4255.55	263.4	73.4			3572.84	1464.6	527.2			4153.27	570	171.6			4100.69	1189	178.4
	4168.8	912.4	253			4146.09	501.4	371.8			4273.16	2769.6	795.8			4002.06	197.4	43			3717.76	2559.2	988.4			4417.28	280.4	104.6			4413.16	308.8	32.8			3705.16	1961.8	858.8			4307.09	232.6	74.8			4252.57	1859.8	248.8
	4317.69	507.6	134.6			4294.16	290	126.4			4425.77	2622.4	787.8			4144.99	187.8	77.2			3850.54	1140.8	462.6			4575.04	268.4	98.2			4570.77	347	34.2			3837.49	2098.4	870.2			4460.92	232.6	74.8			4404.45	1370.2	264.2
	4466.57	507.6	134.6			4442.24	359.4	187.2			4578.38	2622.4	787.8			4287.92	496.2	96.4			3983.31	549.8	255.6			4732.8	171.4	40.4			4728.39	287.8	34.4			3969.82	2552.4	1125.2			4614.74	221.6	28.6			4556.32	582.6	137
	4615.46	205.8	95.6			4590.31	359.4	187.2			4730.99	2889.6	733			4430.85	360.2	22.8			4116.09	349	184			4890.56	179.6	74.8			4886	351.4	75.6			4102.14	2592.2	991.6			4768.57	284.4	49.8			4708.2	334.6	83.4
	4764.35	175.8	67.6			4738.39	355	121.6			4883.61	2419.8	777			4573.78	348.8	48.2			4248.87	279.8	116.2								5043.61	351.4	75.6			4234.47	2127.6	880			4922.39	245.8	54.6			4860.08	259	85.2
	4913.23	153.2	41.2			4886.46	273	96.4			5036.22	2194	518.2			4716.72	202.8	32.4			4381.64	279.8	116.2								5201.22	461.2	85.2			4366.8	846.2	340.4			5076.22	228	44			5011.96	344	73.8
	5062.12	119	59.8			5034.54	182	76.8			5188.83	1332.6	406.4			4859.65	245	78.8			4514.42	318.6	108.4								5358.84	219.6	42.8			4499.13	478.2	206.6			5230.04	451.6	50			5163.83	244	56.6
	5211	118	16.8			5182.61	205	21.8			5341.44	463.8	161			5002.58	374.6	132.2			4647.2	284	87								5516.45	330.6	70			4631.45	267.4	89.4			5383.87	270.8	31.6			5315.71	306	86.6
	5359.89	83.6	22.4			5330.69	201.4	23.6			5494.06	463.8	161			5145.51	422	125.2			4779.98	186.4	54.6								5674.06	527.6	77.8			4763.78	240.8	84			5537.69	270.8	31.6			5467.59	306	86.6
	5508.78	158.4	11.8			5478.76	114	38.8			5646.67	258.2	102.4			5288.44	292.2	76.8			4912.75	334.2	30.4								5831.68	594.6	108.2			4896.11	302.4	49.2			5691.52	316	81.2			5619.47	221	39.2
	5657.66	159.8	18			5626.84	147.6	74.4			5799.28	375.6	122.6			5431.37	495.8	53.6			5045.53	181.8	55.4								5989.29	516	84.4			5028.44	208.4	65.2			5845.34	210	48.6			5771.34	224	92.2
	5806.55	159.8	18			5774.91	176.6	17.6			5951.89	295.8	85			5574.3	283	136			5178.31	318.8	73								6146.9	516	84.4			5160.76	98.6	12			5999.17	104	92.8			5923.22	237	36.8
	5955.43	127	1.6			5922.98	176.6	17.6			6104.51	291.8	66.8			5717.23	143.4	17.6			5311.08	239.2	95.2								6304.51	180.6	128.4			5293.09	185.4	26.2			6152.99	351	26			6075.1	163.6	50.2
	6104.32	120.6	5.2			6071.06	262.6	70			6257.12	218.4	37.2			5860.16	247.2	30.6			5443.86	207.4	121.8													5425.42	87.8	36.6			6306.82	239.8	24.2			6226.98	215.2	121.4
	6253.2	120.4	16.4								6409.73	355.2	90.4			6003.09	159.8	17.6			5576.64	218.2	71.2													5557.74	83.8	14.8			6460.64	312.8	28.8			6378.85	205	93.6
	6402.09	93.4	14								6562.35	385.6	73.6			6146.02	173.6	25.2			5709.42	277.4	44													5690.07	154	11.2			6614.47	234	27.2
	6550.98	116.4	29.2								6714.96	230.4	94.2			6288.95	377.6	18.8																		5822.4	108.8	43.6			6768.29	310.2	87
	6699.86	196	60.6								6867.57	324.6	74.4																							5954.73	67.8	20.6			6922.12	352.4	72.4
	6848.75	160.8	5																																	6087.05	99.4	25.8
	6997.63	142.6	14.8																																	6219.38	135.4	12
	7146.52	85.4	9.6																																	6351.71	134.6	5.2
																																				6484.04	273.2	10.4
																																				6616.36	196	9.2
																																				6748.69	90.2	10.6
																																				6881.02	75.8	15.6
	PT3620_2021_04_13__10_49_31-Airyscan Processing-13-Orthogonal Projection-11 LINES										PT3620_2021_04_13__11_03_57-Airyscan Processing-16-Orthogonal Projection-15 LINES					PT3620_2021_04_15__10_12_44-Airyscan Processing-115-Orthogonal Projection-14 LINES					PT3620_2021_04_15__10_24_54-Airyscan Processing-117-Orthogonal Projection-17 LINES					PT3620_2021_04_16__11_05_55-Airyscan Processing-07-Orthogonal Projection-01 LINES															PT3620_2021_04_16__11_13_10-Airyscan Processing-09-Orthogonal Projection-03 LINES
	Distance::Distance!!R	Channel_1::ChA-T1!!R	Channel_2::ChA-T2!!R			Distance::Distance!!R	Channel_1::ChA-T1!!R	Channel_2::ChA-T2!!R			Distance::Distance!!R	Channel_1::ChA-T1!!R	Channel_2::ChA-T2!!R			Distance::Distance!!R	Channel_1::ChA-T1!!R	Channel_2::ChA-T2!!R			Distance::Distance!!R	Channel_1::ChA-T1!!R	Channel_2::ChA-T2!!R			Distance::Distance!!R	Channel_1::ChA-T1!!R	Channel_2::ChA-T2!!R			Distance::Distance!!R	Channel_1::ChA-T1!!R	Channel_2::ChA-T2!!R			Distance::Distance!!R	Channel_1::ChA-T1!!R	Channel_2::ChA-T2!!R			Distance::Distance!!R	Channel_1::ChA-T1!!R	Channel_2::ChA-T2!!R			Distance::Distance!!R	Channel_1::ChA-T1!!R	Channel_2::ChA-T2!!R
	nm					nm					nm					nm					nm					nm					nm					nm					nm					nm
	0	0.022296	0.237793			0	0.164457	0.257712			0	0.0648405	0			0	0.0890864	0.238035			0	0.0910964	0.104448			0	0	0			0	0.126706	0.336454			0	0.134685	0.211071			0	0.0393531	0.0265568			0	0.0459338	0.0815081
	148.886	0.112674	0.252878			148.075	0.37593	0.667211			152.613	0.287357	0.215618			142.931	1	1			132.777	0.408427	0.289751			157.76	0.124328	0.146893			157.613	0.213	0.489596			132.327	0.184123	0.360357			153.825	0.182267	0.131868			151.877	0.103279	0.248474
	297.772	0.313869	0.492656			296.149	0.295562	0.497797			305.225	0.687357	0.419299			285.862	1	1			265.554	0.498569	0.423389			315.52	0.288853	0.207784			315.226	0.179262	0.24511			264.655	0.184123	0.360357			307.65	0.181789	0.177656			303.755	0.178535	0.275045
	446.657	0.313869	0.492656			444.224	0.093898	0.259997			457.838	0.608308	0.348421			428.792	0.710681	0.630479			398.331	0.284128	0.397463			473.28	0.0997118	0.213225			472.839	0.0626031	0.189347			396.982	0.139201	0.187143			461.474	0.167131	0.249695			455.632	0.178535	0.275045
	595.543	0.149436	0.394601			592.298	0.0656203	0.140036			610.451	0.30012	0.110172			571.723	0.304449	0.497229			531.108	0.125138	0.293854			631.04	0.168809	0.229964			630.451	0.212551	0.283812			529.309	0.116226	0.208393			615.299	0.162272	0.300977			607.51	0.060234	0.188151
	744.429	0.13935	0.267566			740.373	0.0593289	0.171699			763.063	0.0758579	0.0696344			714.654	0.0973919	0.334257			663.886	0.0556425	0.120675			788.8	0.197866	0.305712			788.064	0.239766	0.308365			661.636	0.153225	0.236071			769.124	0.215407	0.192613			759.387	0.0969233	0.303052
	893.315	0.0752488	0.171894			888.448	0.0943715	0.20124			915.676	0.165683	0.134295			857.585	0.200233	0.611587			796.663	0.064153	0.101091			946.56	0.317831	0.422683			945.677	0.490778	0.568664			793.964	0.0950721	0.162143			922.949	0.264399	0.26862			911.265	0.185758	0.378456
	1042.2	0.0211015	0.145693			1036.52	0.181369	0.290517			1068.29	0.059422	0.129818			1000.52	0.180553	0.629975			929.44	0.0649926	0.107433			1104.32	0.309029	0.463905			1103.29	0.42735	0.536413			926.291	0.11266	0.143571			1076.77	0.294352	0.415751			1063.14	0.204174	0.491203
	1191.09	0.176111	0.229853			1184.6	0.158436	0.35874			1220.9	0.0679711	0.138771			1143.45	0.22716	0.664232			1062.22	0.127237	0.154714			1262.08	0.228013	0.323499			1260.9	0.268256	0.513317			1058.62	0.11266	0.143571			1230.6	0.494702	0.69475			1215.02	0.210963	0.516697
	1339.97	0.106171	0.264391			1332.67	0.153971	0.355965			1373.51	0.00571945	0.0917682			1286.38	0.25943	0.568514			1194.99	0.504179	0.324536			1419.84	0.156111	0.266792			1418.52	0.169216	0.321681			1190.95	0.0973697	0.149107			1384.42	0.773919	0.772283			1366.9	0.267731	0.5386
	1488.86	0.152356	0.206828			1480.75	0.138073	0.362657			1526.13	0.0349187	0.08381			1429.31	0.127017	0.381612			1327.77	0.725833	0.516553			1577.6	0.289865	0.208621			1576.13	0.154446	0.235123			1323.27	0.190699	0.277321			1538.25	0.650283	0.764652			1518.77	0.315615	0.612926
	1637.74	0.136828	0.342596			1628.82	0.221891	0.408683			1678.74	0.0388922	0.0808257			1572.24	0.118658	0.271788			1460.55	1	0.845472			1735.36	0.498948	0.572923			1733.74	0.270055	0.27861			1455.6	0.173744	0.284464			1692.07	0.432088	0.553114			1670.65	0.292864	0.605745
	1786.63	0.185534	0.350139			1776.9	0.238398	0.390893			1831.35	0.0205298	0.181796			1715.17	0.0752262	0.247859			1593.33	0.877991	1			1893.12	1	0.717723			1891.35	0.504648	0.480233			1587.93	0.20591	0.250893			1845.9	0.416554	0.532662			1822.53	0.141918	0.383124
	1935.52	0.27286	0.344978			1924.97	0.255108	0.364452			1983.96	0.0089103	0.053718			1858.1	0.133048	0.348111			1726.1	0.596191	0.858435			2050.88	1	0.717723			2048.97	0.969936	0.998752			1720.25	0.218507	0.305536			1999.72	0.235721	0.356838			1974.41	0.0695508	0.237343
	2084.4	0.130458	0.215165			2073.04	0.434177	0.448343			2136.58	0.0375075	0.111664			2001.03	0.217267	0.328967			1858.88	0.596191	0.858435			2208.64	0.742541	0.940573			2206.58	0.879967	1			1852.58	0.259943	0.315536			2153.55	0.274277	0.361111			2126.28	0.118879	0.424057
	2233.29	0.191241	0.25923			2221.12	0.935327	0.833524			2289.19	0.0236604	0.206168			2143.96	0.466381	0.522922			1991.66	0.262527	0.55712			2366.4	0.711225	0.979284			2364.19	0.959514	0.88764			1984.91	0.274996	0.405179			2307.37	0.157652	0.322039			2278.16	0.230536	0.556553
	2382.17	0.121566	0.307662			2369.19	1	1			2441.8	0.013245	0.137777			2286.89	0.408454	0.440554			2124.43	0.319544	0.410799			2524.16	0.873802	1			2521.81	1	0.855805			2117.24	0.330217	0.4325			2461.2	0.148809	0.238095			2430.04	0.357215	0.566248
	2531.06	0.168945	0.325129			2517.27	0.796103	0.85621			2594.42	0.0118603	0.0731161			2429.82	0.365603	0.444584			2257.21	0.293936	0.310081			2681.92	0.819117	0.745972			2679.42	0.818863	0.633375			2249.56	0.207336	0.267143			2615.02	0.258663	0.364774			2581.92	0.688069	0.817594
	2679.94	0.333245	0.455736			2665.34	0.718509	0.754366			2747.03	0.0207706	0.0915195			2572.75	0.304502	0.504282			2389.99	0.582185	0.482887			2839.68	0.97476	0.774221			2837.03	0.818863	0.633375			2381.89	0.194026	0.258571			2768.85	0.576436	0.586996			2733.79	0.883649	1
	2828.83	0.334307	0.568877			2813.42	0.657354	0.683205			2899.64	0.0602047	0.144989			2715.68	0.49918	0.529471			2522.77	0.582185	0.482887			2997.44	0.757342	0.593848			2994.64	0.692608	0.611319			2514.22	0.184757	0.324286			2922.67	1	0.921856			2885.67	0.781236	0.967684
	2977.72	0.793762	0.742358			2961.49	0.409282	0.4929			3052.25	0.0531005	0.0962447			2858.62	0.395175	0.370025			2655.54	0.669771	0.707358			3155.2	0.781024	0.433773			3152.26	0.676488	0.659176			2646.55	0.37395	0.613393			3076.5	0.970764	0.961538			3037.55	1	0.984919
	3126.6	0.761513	1			3109.57	0.473887	0.562102			3204.87	0.0273329	0.0571997			3001.55	0.274348	0.628967			2788.32	0.772545	0.744848			3312.96	0.551998	0.435656			3309.87	0.365797	0.310653			2778.87	0.860719	0.90125			3230.32	0.708357	0.849206			3189.43	1	0.984919
	3275.49	1	0.864232			3257.64	0.39609	0.607802			3357.48	0.0534016	0.062671			3144.48	0.2051	0.439043			2921.1	0.771515	0.944232			3470.72	0.444886	0.409081			3467.48	0.226871	0.255514			2911.2	0.831485	0.884464			3384.15	0.523859	0.754274			3341.3	0.907338	0.905206
	3424.37	0.548905	0.479952			3405.72	0.459681	0.504325			3510.09	0.168754	0.209649			3287.41	0.0910967	0.108312			3053.87	0.741709	0.840063			3628.48	0.445899	0.23687			3625.1	0.0715999	0.183521			3043.53	0.759626	0.918571			3537.97	0.808094	1			3493.18	0.926838	0.989228
	3573.26	0.673524	0.646685			3553.79	0.359965	0.397911			3662.7	0.197291	0.369062			3430.34	0.0602021	0.0453401			3186.65	0.776056	0.739625			3786.24	0.061463	0.145637			3782.71	0.101964	0.124636			3175.85	0.621851	0.596607			3691.79	0.551263	0.552198			3645.06	0.790337	0.693357
	3722.15	0.546384	0.750298			3701.87	0.435327	0.477069			3815.32	0.63811	0.659537			3573.27	0.0602021	0.0453401			3319.43	0.729649	0.858342			3944	0.0280439	0.17828			3940.32	0.108112	0.111111			3308.18	0.519727	0.452143			3845.62	0.452322	0.466117			3796.94	0.455727	0.528546
	3871.03	0.430392	0.498214			3849.94	0.480043	0.553289			3967.93	1	1			3716.2	0.0506798	0.0357683			3452.21	0.657062	0.751655			4101.76	0.0819506	0.0546139			4097.93	0.120258	0.0917603			3440.51	0.532483	0.458036			3999.44	0.452322	0.466117			3948.81	0.330565	0.335727
	4019.92	0.450431	0.457324			3998.01	0.360506	0.451444			4120.54	0.859603	0.884855			3859.13	0.0739565	0.0397985			3584.98	0.570049	0.591439			4259.52	0.0186181	0.042059			4255.55	0.0310391	0.0422389			3572.84	0.55332	0.466071			4153.27	0.185613	0.224969			4100.69	0.370287	0.254219
	4168.8	0.549967	0.499008			4146.09	0.131038	0.289048			4273.16	0.767971	0.949266			4002.06	0.0142834	0.0319899			3717.76	0.45365	0.446703			4417.28	0.0464283	0.0740741			4413.16	0.0480582	0			3705.16	0.750277	0.762143			4307.09	0.0512228	0.0772283			4252.57	0.612523	0.38061
	4317.69	0.281354	0.263994			4294.16	0.0595319	0.0887873			4425.77	0.72366	0.939319			4144.99	0.0117442	0.075063			3850.54	0.182994	0.201529			4575.04	0.0417543	0.0673781			4570.77	0.0623782	0.00145651			3837.49	0.804389	0.772321			4460.92	0.0512228	0.0772283			4404.45	0.435722	0.408259
	4466.57	0.281354	0.263994			4442.24	0.0830064	0.138404			4578.38	0.72366	0.939319			4287.92	0.0933185	0.0992443			3983.31	0.070221	0.105008			4732.8	0.00397289	0.00690521			4728.39	0.0401859	0.00166459			3969.82	0.984234	1			4614.74	0.0468414	0.00671551			4556.32	0.151307	0.179892
	4615.46	0.0810883	0.186582			4590.31	0.0830064	0.138404			4730.99	0.804094	0.871176			4430.85	0.0573454	0.00654912			4116.09	0.0319047	0.0716217			4890.56	0.00716678	0.042896			4886	0.0640276	0.0445277			4102.14	1	0.880714			4768.57	0.0718553	0.039072			4708.2	0.0617507	0.0836625
	4764.35	0.0611812	0.131004			4738.39	0.0815181	0.0848702			4883.61	0.662673	0.925889			4573.78	0.05433	0.038539			4248.87	0.0187001	0.0400075								5043.61	0.0640276	0.0445277			4234.47	0.815956	0.781071			4922.39	0.0564805	0.046398			4860.08	0.0344504	0.0868941
	4913.23	0.0461845	0.0786026			4886.46	0.0537816	0.0643055			5036.22	0.594702	0.604079			4716.72	0.0157118	0.0186398			4381.64	0.0187001	0.0400075								5201.22	0.105188	0.0545152			4366.8	0.30835	0.299286			5076.22	0.0493906	0.0302198			5011.96	0.0651452	0.0664273
	5062.12	0.0234904	0.115522			5034.54	0.0230009	0.0483108			5188.83	0.3354	0.465058			4859.65	0.026874	0.0770781			4514.42	0.0261039	0.0363704								5358.84	0.0146199	0.0104037			4499.13	0.162573	0.179821			5230.04	0.138453	0.0393773			5163.83	0.0290337	0.0355476
	5211	0.0228268	0.0301707			5182.61	0.0307807	0.00342745			5341.44	0.0738712	0.15991			5002.58	0.0611543	0.144332			4647.2	0.0195016	0.0263919								5516.45	0.0562303	0.0387016			4631.45	0.0790683	0.0751786			5383.87	0.0664383	0.0112943			5315.71	0.0514228	0.0894075
	5359.89	0	0.0412862			5330.69	0.029563	0.00489636			5494.06	0.0738712	0.15991			5145.51	0.073692	0.135516			4779.98	0.000877762	0.0112842								5674.06	0.130079	0.0468165			4763.78	0.0685311	0.0703571			5537.69	0.0664383	0.0112943			5467.59	0.0514228	0.0894075
	5508.78	0.049635	0.0202461			5478.76	0	0.0173005			5646.67	0.0119807	0.087043			5288.44	0.0393588	0.0745592			4912.75	0.0290806	0								5831.68	0.155196	0.0784436			4896.11	0.092933	0.0392857			5691.52	0.084442	0.0869963			5619.47	0.020728	0.0043088
	5657.66	0.050564	0.0325526			5626.84	0.0113652	0.0463522			5799.28	0.0473209	0.112161			5431.37	0.0932127	0.0453401			5045.53	0	0.0116572								5989.29	0.125731	0.0536829			5028.44	0.0556964	0.0535714			5845.34	0.042221	0.0372405			5771.34	0.0218114	0.0994614
	5806.55	0.050564	0.0325526			5774.91	0.0211744	0			5951.89	0.0232992	0.0654066			5574.3	0.0369254	0.149118			5178.31	0.026142	0.0198638								6146.9	0.125731	0.0536829			5160.76	0.0122009	0.00607143			5999.17	0	0.104701			5923.22	0.0265059	0
	5955.43	0.0287989	0			5922.98	0.0211744	0			6104.51	0.0220951	0.0427754			5717.23	0	0			5311.08	0.0109529	0.0302154								6304.51	0	0.099459			5293.09	0.0465853	0.01875			6152.99	0.0983829	0.00274725			6075.1	0	0.0240575
	6104.32	0.0245521	0.00714569			6071.06	0.0502638	0.0427615			6257.12	0	0.00596866			5860.16	0.027456	0.0163728			5443.86	0.00488494	0.0426187													5425.42	0.00792267	0.0280357			6306.82	0.0540907	0			6226.98	0.0186335	0.151885
	6253.2	0.0244194	0.0293767								6409.73	0.04118	0.0721214			6003.09	0.00433794	0			5576.64	0.00694577	0.0190245													5557.74	0.00633814	0.00857143			6460.64	0.0831674	0.00702076			6378.85	0.0149502	0.101975
	6402.09	0.00650299	0.0246129								6562.35	0.0503311	0.051231			6146.02	0.00798815	0.00957179			5709.42	0.0182422	0.00634151													5690.07	0.0341467	0.00535714			6614.47	0.0517805	0.00457875
	6550.98	0.0217651	0.0547836								6714.96	0.00361228	0.0768466			6288.95	0.0619478	0.00151134																		5822.4	0.0162415	0.0342857			6768.29	0.0821318	0.0958486
	6699.86	0.0745853	0.11711								6867.57	0.0319687	0.0522258																							5954.73	0	0.01375			6922.12	0.0989405	0.0735653
	6848.75	0.0512276	0.00674871																																	6087.05	0.0125178	0.0183929
	6997.63	0.0391506	0.0262009																																	6219.38	0.0267786	0.00607143
	7146.52	0.00119443	0.0158793																																	6351.71	0.0264617	0
																																				6484.04	0.0813659	0.00464286
																																				6616.36	0.0507843	0.00357143
																																				6748.69	0.0088734	0.00482143
																																				6881.02	0.00316907	0.00928571

## Sheet: Ray 2
	PT3620_ Projection-11 LINES					PT3620_ Projection-11 LINES					PT3620_-12 LINES					PT3620_-13 LINES					PT3620-15 LINES					PT3620-15 LINES					PT3620_-14 LINES					PT3620_-16 LINES					PT3620_-17 LINES					PT3620_-17 LINES
	Distance::Distance!!R	Channel_1::ChA-T1!!R	Channel_2::ChA-T2!!R			Distance::Distance!!R	Channel_1::ChA-T1!!R	Channel_2::ChA-T2!!R			Distance::Distance!!R	Channel_1::ChA-T1!!R	Channel_2::ChA-T2!!R			Distance::Distance!!R	Channel_1::ChA-T1!!R	Channel_2::ChA-T2!!R			Distance::Distance!!R	Channel_1::ChA-T1!!R	Channel_2::ChA-T2!!R			Distance::Distance!!R	Channel_1::ChA-T1!!R	Channel_2::ChA-T2!!R			Distance::Distance!!R	Channel_1::ChA-T1!!R	Channel_2::ChA-T2!!R			Distance::Distance!!R	Channel_1::ChA-T1!!R	Channel_2::ChA-T2!!R			Distance::Distance!!R	Channel_1::ChA-T1!!R	Channel_2::ChA-T2!!R			Distance::Distance!!R	Channel_1::ChA-T1!!R	Channel_2::ChA-T2!!R
	nm					nm					nm					nm					nm					nm					nm					nm					nm					nm
	0	331	430.6			0	1052.2	426.8			0	378.6	164.2			0	828.6	557.6			0	292.4	204			0	1288.6	488			0	476	700.8			0	784	747.8			0	390.2	168.6			0	682.2	539.4
	148.78	2936.8	1968.6			147.236	2276.4	992.6			132.508	1028.4	556.4			132.291	1684.4	1379.2			153.57	3318.4	1291			153.08	3218.4	1052.6			143.136	1980	1443.6			132.126	2386.8	1636.2			132.184	580.8	189.6			134.04	1779.8	1086.6
	297.56	2936.8	1968.6			294.473	2863.8	1008.6			265.015	1276.6	660.8			264.583	1929.6	1983.8			307.141	3318.4	1291			306.159	2502.4	1058.2			286.273	3345.6	1437			264.251	1018.8	957.6			264.369	2150.8	807.8			268.08	1727.2	980.4
	446.341	2062.8	1328			441.709	1884.6	829			397.523	1693	635.8			396.874	718.6	1241			460.711	2005.2	757			459.239	939.2	641.6			429.409	1867.6	1359.6			396.377	284	226.2			396.553	4671.2	1787.8			402.12	512.4	438
	595.121	1159.6	1035.4			588.945	1115.6	741.2			530.031	407.4	429.2			529.166	369.6	508			614.282	1002.2	421.4			612.318	693.2	363			572.545	1633.4	1064			528.503	166	81.8			528.737	6868.8	3053.6			536.161	388.6	273.2
	743.901	931.6	581.4			736.181	642.4	453			662.538	407.4	429.2			661.457	226.4	289.4			767.852	522	251.6			765.398	904	414.4			715.682	1444.8	857			660.628	204	80.6			660.922	2780.4	1786.6			670.201	305.6	158.6
	892.681	747.4	431			883.418	582.4	330.2			795.046	133.4	142.2			793.748	275	289.4			921.422	629.6	324.4			918.478	904	414.4			858.818	714.6	754			792.754	213.8	126.2			793.106	1126	1188.2			804.241	305.6	158.6
	1041.46	595.2	281			1030.65	1059.8	462.2			927.554	315.6	95.4			926.04	221.6	157.6			1074.99	1110.4	416.8			1071.56	1538.8	601.8			1001.95	399.8	398.2			924.879	217.8	91.8			925.29	682.6	678.6			938.281	468.8	218.6
	1190.24	860.2	329.8			1177.89	789.2	552.2			1060.06	285.6	88.8			1058.33	187.6	162.2			1228.56	925.6	642.6			1224.64	2006.6	969.8			1145.09	399.8	398.2			1057.01	135.6	96.8			1057.47	530.2	430.2			1072.32	737	478.8
	1339.02	564.6	299.8			1325.13	789.2	552.2			1192.57	420.4	167.4			1190.62	172	94.6			1382.13	1176.8	656.8			1377.72	1742.2	923.2			1288.23	439	432.4			1189.13	240	93.2			1189.66	353.6	378			1206.36	989.4	636
	1487.8	564.6	299.8			1472.36	967.8	476.6			1325.08	387.8	200			1322.91	252.8	127.4			1535.7	919.2	462			1530.8	1322.4	715			1431.36	480.8	390			1321.26	111.6	54			1321.84	490	337.6			1340.4	786.8	744.2
	1636.58	340.6	125.8			1619.6	902	386.6			1457.58	412.8	102.6			1455.21	147.2	121.2			1689.27	1157.6	436.6			1683.88	1105	504.6			1574.5	869.8	421.6			1453.38	139	73.8			1454.03	573.2	329.6			1474.44	786.8	744.2
	1785.36	226.4	208.4			1766.84	588.6	322.2			1590.09	404.8	141.4			1587.5	206.2	184.2			1842.84	1276.6	411			1836.96	933.8	560.4			1717.64	459.2	638			1585.51	219.8	71.8			1586.21	629.6	559.2			1608.48	902.8	582.4
	1934.14	364.6	207.8			1914.07	332.6	234.8			1722.6	184.2	129			1719.79	332.2	132.2			1996.41	1522.8	530.8			1990.03	1195.2	617			1860.77	610.4	374.2			1717.63	218.8	134.8			1718.4	1061.4	636.2			1742.52	1161	838
	2082.92	364.6	207.8			2061.31	512.2	176.8			1855.11	135.6	79.4			1852.08	258.2	184.2			2149.99	1224.6	668.8			2143.11	853.6	496.2			2003.91	564.6	382.8			1849.76	168.2	64.4			1850.58	1168	854			1876.56	1299.6	1167.6
	2231.7	377.2	345.4			2208.54	550.6	270.8			1987.62	218.2	174.6			1984.37	623	196.2			2303.56	1224.6	668.8			2296.19	513.2	380			2147.05	682	441.6			1981.88	193	83			1982.77	911.6	581.6			2010.6	1175.2	860.4
	2380.48	466.2	392.8			2355.78	484.8	353.8			2120.12	218.2	174.6			2116.66	257	283.4			2457.13	1461.4	765.6			2449.27	588.2	400			2290.18	831.2	514			2114.01	133.8	93			2114.95	852.8	446.8			2144.64	1175.2	860.4
	2529.26	466.2	392.8			2503.02	924.6	359.8			2252.63	307.6	116.8			2248.95	556.6	566.2			2610.7	1144	525.8			2602.35	1423.8	533.4			2433.32	1243.8	420.8			2246.14	158.2	77.4			2247.13	852.8	446.8			2278.68	596.4	336.8
	2678.04	515.2	230.6			2650.25	1206.8	739.6			2385.14	285.6	105.8			2381.24	494.4	384.4			2764.27	528.6	344.2			2755.43	2796.6	932			2576.45	1124.2	358.4			2378.26	372.2	160.8			2379.32	627.2	586.8			2412.72	383.2	287.6
	2826.82	608	220.6			2797.49	912.6	678.8			2517.65	321	207.6			2513.54	443.4	295			2917.84	893.6	366.2			2908.51	2875	1292.2			2719.59	629	321			2510.39	360.2	147.2			2511.5	689.8	538.8			2546.76	631.4	312
	2975.6	482.2	240.6			2944.73	620.8	559.2			2650.15	344.6	134			2645.83	369	225.6			3071.41	2537.6	842.4			3061.59	2758.4	1275.8			2862.73	851.8	555.4			2642.51	293.8	142.8			2643.69	628.8	625.6			2680.8	1430.6	700.6
	3124.38	493.6	393.4			3091.96	764.2	330.8			2782.66	443.6	227.2			2778.12	323.8	261			3224.98	2876.8	1056.2			3214.67	2972.4	1316.6			3005.86	1217.8	592.4			2774.64	218.8	71.2			2775.87	1020	612.8			2814.84	1430.6	700.6
	3273.16	1341.6	875.8			3239.2	980	440.6			2915.17	431.8	130.6			2910.41	469	290.4			3378.55	3133	1128			3367.75	2817.8	1134.4			3149	843	652.6			2906.76	165.6	156.2			2908.06	706.4	578.6			2948.88	2157	1060.4
	3421.94	1787.8	1030.4			3386.43	1323.6	728.8			3047.68	374.6	275			3042.7	900	383.4			3532.12	2402.8	1050.6			3520.83	3397.8	1513.8			3292.14	1049	525.6			3038.89	290.6	153			3040.24	623	410.4			3082.92	2337.2	1306
	3570.73	1525	1108			3533.67	1323.6	728.8			3180.18	959.8	459.8			3174.99	918	585.8			3685.69	4109.8	1839.2			3673.91	2855.2	1486.4			3435.27	1302.4	800.2			3171.02	253.2	146.6			3172.42	403.4	277.8			3216.96	2571.2	1373.6
	3719.51	1998.6	1318			3680.91	1707.6	787			3312.69	1535	674			3307.28	1719.6	757.6			3839.26	4424.8	1872			3826.99	2572	1538.4			3578.41	1664.2	1269.4			3303.14	185.6	152			3304.61	403.4	277.8			3351	2697.4	1529
	3868.29	1998.6	1318			3828.14	2542	893			3445.2	1665.2	758.4			3439.58	1246.8	1265.4			3992.83	3903.6	1638			3980.07	2995	1124.6			3721.55	2397.6	1718.8			3435.27	463.6	274.8			3436.79	527.4	269.8			3485.04	2439.2	1493.8
	4017.07	2209.8	1229.4			3975.38	2991.8	1214.2			3577.71	1713.6	1033.4			3571.87	1476.6	1186.4			4146.4	2947	1387.6			4133.15	2988.8	1204.6			3864.68	2339.8	1950.2			3567.39	1062.8	556.8			3568.98	842.4	315.4			3619.08	3108.2	1570.6
	4165.85	2853.2	1514.8			4122.62	2904.6	1225.2			3710.22	2164	906.2			3704.16	1476.6	1186.4			4299.97	902.8	331.8			4286.23	2856.4	1112.6			4007.82	2417.2	1861.4			3699.52	1500	893.4			3701.16	2097.6	748.2			3753.12	3267.6	1813.6
	4314.63	2853.2	1514.8			4269.85	1608.6	831.8			3842.72	1341.4	950			3836.45	2367.2	1336.4			4453.54	784.4	231.6			4439.31	2299	1179			4150.95	3614.2	1732.8			3831.64	1458.2	874.6			3833.35	2893.4	1125.6			3887.16	2878.2	1527.4
	4463.41	2629.4	1272.6			4417.09	1482	773.2			3975.23	2098	791.4			3968.74	3406.4	1840			4607.11	843.4	212.2			4592.39	2024.6	1054.8			4294.09	3144.2	1781.4			3963.77	1328.8	916.6			3965.53	2318.4	1518.2			4021.2	3282.6	1699.6
	4612.19	1631.4	527.6			4564.32	1033.4	602.4			4107.74	1789.4	863.2			4101.03	3726.4	2010.4			4760.68	612	190.2			4745.47	1714.2	907.6			4437.23	3236.2	2094.6			4095.89	1118.6	925			4097.72	2716.6	1251			4155.24	1982.4	1423.6
	4760.97	1088.6	425.2			4711.56	1152.4	462.2			4240.25	2204.4	904.8			4233.32	2588	2181.8			4914.25	634.6	165.6			4898.55	760.6	336.2			4580.36	3153.4	2240.6			4228.02	1592.2	1078.4			4229.9	2375.6	1614.4			4289.28	1679.8	1149
	4909.75	607	228.2			4858.8	957	406.6			4372.75	2163.6	1045.8			4365.62	3230	1646.8			5067.82	590	80.6			5051.63	411.8	209.4			4723.5	3115.6	1086.4			4360.15	1466.2	907.2			4362.08	2375.6	1614.4			4423.32	1660.2	1113.4
	5058.53	607	228.2			5006.03	625.4	274			4505.26	1855.2	1105			4497.91	2553.2	1803.6			5221.39	298.6	52			5204.71	343.4	167.8			4866.64	2221.8	1176.4			4492.27	1335.4	762			4494.27	2738	1290.4			4557.37	1573	770.4
	5207.31	368.4	214.2			5153.27	785.2	265.8			4637.77	1535.8	777.4			4630.2	1487.4	1288.8			5374.96	432.2	38.6			5357.79	420.2	139.2			5009.77	1872.8	839.8			4624.4	1228.8	770			4626.45	2458.2	1343.4			4691.41	1767.2	742.8
	5356.09	392	110.8			5300.51	535.4	179.2			4770.28	1249	804.4			4762.49	1123.6	1005.6			5528.53	255.6	39			5510.87	351	52.2			5152.91	626.6	468.4			4756.52	1339.6	859.2			4758.64	2773	1331			4825.45	2496.6	962.2
	5504.87	396	68.4			5447.74	400.8	98.4			4902.78	408.4	207.6			4894.78	1387.2	839.6			5682.1	423.6	122.4			5663.94	410.2	52.4			5296.05	412	167			4888.65	1135.2	943			4890.82	2140	1588			4959.49	1638.8	692.6
	5653.65	283.8	79.4			5594.98	335.2	80.6			5035.29	448.6	152.4			5027.07	1387.2	839.6			5835.67	407.6	67.8			5817.02	348.6	59.2			5439.18	206.6	96.4			5020.77	752.8	525			5023.01	3412.6	1521.4			5093.53	1014.6	416.4
	5802.43	336.6	41			5742.21	378.4	59.6			5167.8	332.2	108.4			5159.36	786	539.2			5989.24	223.6	32.8			5970.1	409	73.4			5582.32	168	47.2			5152.9	783	587.4			5155.19	3684.4	1869.8			5227.57	1014.6	416.4
	5951.21	321.2	81.6			5889.45	365.6	41.6			5300.31	332.2	108.4			5291.66	843.4	499.4			6142.82	404.2	30.2			6123.18	461.8	54.6			5725.45	237.4	34.4			5285.03	604.6	394			5287.37	3306.2	1629.6			5361.61	287.4	130.4
	6099.99	356.2	74.4			6036.69	442.4	58.4			5432.81	379.2	45.8			5423.95	380	293			6296.39	317.2	51.8			6276.26	525.6	80.6			5868.59	347.6	37			5417.15	228.8	231.4			5419.56	3561	2116.8			5495.65	308.2	94
	6248.77	301	44.8			6183.92	381.8	50			5565.32	277.2	45.2			5556.24	192.6	132.8			6449.96	317.2	51.8			6429.34	429.4	61.6			6011.73	185.6	33.6			5549.28	123.2	126.6			5551.74	3593.4	2145.2			5629.69	195.4	105.2
	6397.55	278.8	51.6			6331.16	315.4	80.6			5697.83	287.4	59.6			5688.53	414	94.4								6582.42	514.2	69.2			6154.86	335.4	38.6			5681.4	140.8	83.8			5683.93	2326.6	1442			5763.73	281	167.2
	6546.33	205.6	36.8			6478.4	255.6	43			5830.34	274	67.6			5820.82	244.4	76.2								6735.5	527.8	68.6			6298	335.4	38.6			5813.53	153.6	52			5816.11	1621.6	1097.6			5897.77	656.6	222.4
	6695.11	235.8	60			6625.63	264.6	47.6			5962.85	240	37.4			5953.11	244.4	76.2								6888.58	473.8	54.2			6441.14	116.2	28.2			5945.65	90.6	21.2			5948.3	1012.8	912.8			6031.81	683.8	227.4
	6843.89	493.4	100			6772.87	252.4	31.2			6095.35	250.2	39			6085.4	166.8	54								7041.66	493.6	103.8			6584.27	205	102.8			6077.78	141.8	13			6080.48	615.4	550.2			6165.85	322.2	103.4
	6992.67	493.4	100			6920.11	248.2	33.2			6227.86	183.6	52.8			6217.7	217.4	68								7194.74	329.2	43.2			6727.41	212.8	95.6			6209.9	99	13			6212.66	294.2	209.4			6299.89	233.2	62.4
						7067.34	211	34.4			6360.37	292.6	35.6			6349.99	421.2	59.4								7347.82	299.4	125.2								6342.03	152	23.6			6344.85	283.4	192.4			6433.93	212.2	26
						7214.58	335.2	90.4			6492.88	279	57.6			6482.28	197.6	25.6								7500.9	359.6	98								6474.16	108.6	35			6477.03	171.2	181.4			6567.97	236.6	53.6
											6625.38	161.4	35.8			6614.57	136.2	42.4								7653.98	207.6	29.4								6606.28	95.6	18			6609.22	238.2	82.2			6702.01	165.8	76.4
																6746.86	116.4	67								7807.06	154.8	40.8													6741.4	128.8	52.4			6836.05	185.2	87.4
																6879.15	179.4	33.6								7960.14	156.8	32.2													6873.59	188.6	79			6970.09	283.6	58.2
																7011.44	278.6	42.2								8113.22	206.4	31.2													7005.77	81.4	57.4			7104.13	223.8	40.6
																7143.73	170.4	37.8								8266.3	170.2	21.4													7137.96	82.6	59.8
																7276.03	170.4	37.8								8419.38	101	19.8													7270.14	111	41.6
																7408.32	208.6	99.8								8572.46	162.2	8.4													7402.32	84.2	38.2
																7540.61	293	151.6																							7534.51	108.4	33
																7672.9	146.6	207.6
	PT3620_ Projection-11 LINES					PT3620_ Projection-11 LINES					PT3620_-12 LINES					PT3620_-13 LINES					PT3620-15 LINES					PT3620-15 LINES					PT3620_-14 LINES					PT3620_-16 LINES					PT3620_-17 LINES					PT3620_-17 LINES
	Distance::Distance!!R	Channel_1::ChA-T1!!R	Channel_2::ChA-T2!!R			Distance::Distance!!R	Channel_1::ChA-T1!!R	Channel_2::ChA-T2!!R			Distance::Distance!!R	Channel_1::ChA-T1!!R	Channel_2::ChA-T2!!R			Distance::Distance!!R	Channel_1::ChA-T1!!R	Channel_2::ChA-T2!!R			Distance::Distance!!R	Channel_1::ChA-T1!!R	Channel_2::ChA-T2!!R			Distance::Distance!!R	Channel_1::ChA-T1!!R	Channel_2::ChA-T2!!R			Distance::Distance!!R	Channel_1::ChA-T1!!R	Channel_2::ChA-T2!!R			Distance::Distance!!R	Channel_1::ChA-T1!!R	Channel_2::ChA-T2!!R			Distance::Distance!!R	Channel_1::ChA-T1!!R	Channel_2::ChA-T2!!R			Distance::Distance!!R	Channel_1::ChA-T1!!R	Channel_2::ChA-T2!!R
	nm					nm					nm					nm					nm					nm					nm					nm					nm					nm
	0	0.0459139	0.203851			0	0.302503	0.331323			0	0.118397	0.120254			0	0.197285	0.24673			0	0.0163763	0.0943642			0	0.360228	0.313464			0	0.102859	0.304014			0	0.301977	0.452686			0	0.0454961	0.0448917			0	0.165683	0.287201
	148.78	1	1			147.236	0.742736	0.805193			132.508	0.432158	0.487002			132.291	0.434349	0.627771			153.57	0.736647	0.684548			153.08	0.945584	0.682484			143.136	0.532819	0.639758			132.126	1	1			132.184	0.0735775	0.051844			134.04	0.517839	0.593309
	297.56	1	1			294.473	0.95397	0.818593			265.015	0.552004	0.584627			264.583	0.502271	0.908172			307.141	0.736647	0.684548			306.159	0.728403	0.686144			286.273	0.923213	0.636775			264.251	0.404233	0.581937			264.369	0.304888	0.256505			268.08	0.500963	0.5339
	446.341	0.679994	0.668392			441.709	0.601841	0.668174			397.523	0.753066	0.561249			396.874	0.166814	0.563677			460.711	0.424069	0.394614			459.239	0.254247	0.413856			429.409	0.500686	0.60179			396.377	0.0842261	0.131345			396.553	0.676224	0.580944			402.12	0.111204	0.230477
	595.121	0.349297	0.516927			588.945	0.325302	0.59464			530.031	0.132303	0.368057			529.166	0.0701385	0.223727			614.282	0.185328	0.212401			612.318	0.179629	0.231765			572.545	0.433734	0.468179			528.503	0.0328369	0.0423854			528.737	1	1			536.161	0.0714836	0.138286
	743.901	0.265817	0.281913			736.181	0.155135	0.353266			662.538	0.132303	0.368057			661.457	0.0304709	0.122345			767.852	0.0710273	0.120208			765.398	0.24357	0.265359			715.682	0.379817	0.374616			660.628	0.0493859	0.0416461			660.922	0.397649	0.580547			670.201	0.0448537	0.0741777
	892.681	0.198374	0.204058			883.418	0.133559	0.250419			795.046	0	0.0996821			793.748	0.0439335	0.122345			921.422	0.0966391	0.159735			918.478	0.24357	0.265359			858.818	0.171069	0.32806			792.754	0.0536539	0.0697388			793.106	0.153903	0.382441			804.241	0.0448537	0.0741777
	1041.46	0.142648	0.126411			1030.65	0.305236	0.360972			927.554	0.0879768	0.0559192			926.04	0.0291413	0.0612188			1074.99	0.211083	0.209903			1071.56	0.43612	0.387843			1001.95	0.0810749	0.167239			924.879	0.0553959	0.0485461			925.29	0.0885759	0.213732			938.281	0.0972151	0.107742
	1190.24	0.239675	0.151672			1177.89	0.207926	0.436348			1060.06	0.0734911	0.0497475			1058.33	0.019723	0.0633522			1228.56	0.167095	0.332501			1224.64	0.578015	0.628366			1145.09	0.0810749	0.167239			1057.01	0.0195976	0.0516264			1057.47	0.0661225	0.131497			1072.32	0.183265	0.253301
	1339.02	0.131444	0.136142			1325.13	0.207926	0.436348			1192.57	0.13858	0.123247			1190.62	0.0154017	0.0320007			1382.13	0.226888	0.340211			1377.72	0.497816	0.597908			1288.23	0.0922813	0.182698			1189.13	0.065064	0.0494086			1189.66	0.0401037	0.114216			1206.36	0.264245	0.34124
	1487.8	0.131444	0.136142			1472.36	0.272152	0.373032			1325.08	0.122839	0.153731			1322.91	0.0377839	0.0472127			1535.7	0.165572	0.234445			1530.8	0.37048	0.46183			1431.36	0.104231	0.163533			1321.26	0.00914554	0.0252587			1321.84	0.0601998	0.100841			1340.4	0.199243	0.401768
	1636.58	0.0494288	0.046071			1619.6	0.24849	0.297655			1457.58	0.134911	0.062652			1455.21	0.00853186	0.0443373			1689.27	0.222317	0.220654			1683.88	0.304538	0.324314			1574.5	0.215437	0.177816			1453.38	0.0210783	0.0374569			1454.03	0.0724578	0.0981924			1474.44	0.199243	0.401768
	1785.36	0.0076157	0.0888291			1766.84	0.135788	0.243719			1590.09	0.131048	0.098934			1587.5	0.0248753	0.0735553			1842.84	0.250643	0.206754			1836.96	0.252609	0.360784			1717.64	0.098056	0.275628			1585.51	0.0562669	0.0362247			1586.21	0.0807673	0.174204			1608.48	0.23646	0.311255
	1934.14	0.0582162	0.0885185			1914.07	0.0437284	0.170519			1722.6	0.0245292	0.0873387			1719.79	0.0597784	0.0494388			1996.41	0.309245	0.271799			1990.03	0.331898	0.397778			1860.77	0.141281	0.156391			1717.63	0.0558314	0.075037			1718.4	0.144385	0.199695			1742.52	0.319302	0.45424
	2082.92	0.0582162	0.0885185			2061.31	0.108314	0.121943			1855.11	0.00106229	0.0409575			1852.08	0.0392798	0.0735553			2149.99	0.238265	0.346726			2143.11	0.228282	0.318824			2003.91	0.128188	0.160278			1849.76	0.033795	0.0316658			1850.58	0.160091	0.2718			1876.56	0.363771	0.638622
	2231.7	0.0628295	0.159747			2208.54	0.122123	0.20067			1987.62	0.0409464	0.129979			1984.37	0.140332	0.0791207			2303.56	0.238265	0.346726			2296.19	0.12503	0.242876			2147.05	0.16175	0.186856			1981.88	0.0445954	0.0431247			1982.77	0.122315	0.18162			2010.6	0.323858	0.466771
	2380.48	0.0954159	0.184284			2355.78	0.0984609	0.270184			2120.12	0.0409464	0.129979			2116.66	0.0389474	0.119562			2457.13	0.29463	0.399283			2449.27	0.14778	0.255948			2290.18	0.204403	0.219581			2114.01	0.0188137	0.0492854			2114.95	0.113652	0.136993			2144.64	0.323858	0.466771
	2529.26	0.0954159	0.184284			2503.02	0.256617	0.275209			2252.63	0.084114	0.0759304			2248.95	0.121939	0.250719			2610.7	0.21908	0.269085			2602.35	0.401238	0.343137			2433.32	0.322356	0.177454			2246.14	0.0294399	0.0396747			2247.13	0.113652	0.136993			2278.68	0.138155	0.173864
	2678.04	0.113357	0.100321			2650.25	0.358098	0.5933			2385.14	0.0734911	0.0656443			2381.24	0.104709	0.166404			2764.27	0.0725983	0.170485			2755.43	0.817641	0.60366			2576.45	0.288165	0.14925			2378.26	0.122637	0.0910547			2379.32	0.0804137	0.183341			2412.72	0.069751	0.146341
	2826.82	0.147335	0.0951444			2797.49	0.252301	0.542379			2517.65	0.0905843	0.160838			2513.54	0.0905817	0.124942			2917.84	0.159478	0.18243			2908.51	0.841422	0.839085			2719.59	0.146598	0.132345			2510.39	0.117411	0.0826762			2511.5	0.0896367	0.16745			2546.76	0.149384	0.159991
	2975.6	0.101274	0.105497			2944.73	0.147368	0.442211			2650.15	0.10198	0.0920142			2645.83	0.0699723	0.0927558			3071.41	0.550795	0.440982			3061.59	0.806054	0.828366			2862.73	0.210292	0.238293			2642.51	0.088494	0.0799655			2643.69	0.0806494	0.196186			2680.8	0.405801	0.377377
	3124.38	0.105448	0.184595			3091.96	0.198936	0.250921			2782.66	0.149783	0.179166			2778.12	0.0574515	0.109174			3224.98	0.631534	0.557064			3214.67	0.870966	0.855033			3005.86	0.314923	0.255017			2774.64	0.0558314	0.0358551			2775.87	0.138286	0.191949			2814.84	0.405801	0.377377
	3273.16	0.415934	0.43431			3239.2	0.276539	0.342881			2915.17	0.144085	0.0888349			2910.41	0.0976731	0.122809			3378.55	0.692516	0.596047			3367.75	0.824072	0.735948			3149	0.207776	0.282227			2906.76	0.0326627	0.0882208			2908.06	0.0920824	0.180626			2948.88	0.63886	0.578653
	3421.94	0.579306	0.514339			3386.43	0.400101	0.584255			3047.68	0.116465	0.223864			3042.7	0.217064	0.16594			3532.12	0.518709	0.554023			3520.83	1	0.983922			3292.14	0.266667	0.224824			3038.89	0.0871004	0.0862494			3040.24	0.0797949	0.124942			3082.92	0.696676	0.716044
	3570.73	0.483084	0.554509			3533.67	0.400101	0.584255			3180.18	0.399034	0.396671			3174.99	0.22205	0.259809			3685.69	0.925021	0.982191			3673.91	0.835416	0.966013			3435.27	0.339108	0.348942			3171.02	0.0708126	0.0823066			3172.42	0.0474408	0.0810435			3216.96	0.771753	0.75386
	3719.51	0.656488	0.663216			3680.91	0.53819	0.632998			3312.69	0.676775	0.59697			3307.28	0.4441	0.339486			3839.26	1	1			3826.99	0.749515	1			3578.41	0.442539	0.56102			3303.14	0.0413727	0.0856333			3304.61	0.0474408	0.0810435			3351	0.812243	0.840792
	3868.29	0.656488	0.663216			3828.14	0.838248	0.721776			3445.2	0.739643	0.675893			3439.58	0.31313	0.574993			3992.83	0.87594	0.87295			3980.07	0.877821	0.729542			3721.55	0.652201	0.764148			3435.27	0.162442	0.161286			3436.79	0.06571	0.078395			3485.04	0.729402	0.821101
	4017.07	0.733817	0.617352			3975.38	1	0.990787			3577.71	0.763013	0.933047			3571.87	0.376787	0.538355			4146.4	0.648243	0.736996			4133.15	0.87594	0.78183			3864.68	0.635678	0.86874			3567.39	0.423395	0.335017			3568.98	0.11212	0.0934914			3619.08	0.944045	0.864064
	4165.85	0.969391	0.76509			4122.62	0.968642	1			3710.22	0.980493	0.814101			3704.16	0.376787	0.538355			4299.97	0.161668	0.163753			4286.23	0.83578	0.721699			4007.82	0.657804	0.828602			3699.52	0.613797	0.542385			3701.16	0.29705	0.236774			3753.12	0.995187	1
	4314.63	0.969391	0.76509			4269.85	0.502589	0.670519			3842.72	0.583293	0.855059			3836.45	0.62349	0.607921			4453.54	0.133486	0.10935			4439.31	0.666707	0.765098			4150.95	1	0.770476			3831.64	0.595593	0.530803			3833.35	0.414297	0.361716			3887.16	0.870252	0.839897
	4463.41	0.887449	0.639714			4417.09	0.457063	0.621441			3975.23	0.948624	0.706751			3968.74	0.911357	0.84148			4607.11	0.147529	0.0988164			4592.39	0.583475	0.683922			4294.09	0.865638	0.792443			3963.77	0.539239	0.556678			3965.53	0.329581	0.49169			4021.2	1	0.936227
	4612.19	0.522042	0.254064			4564.32	0.295742	0.478392			4107.74	0.799614	0.773892			4101.03	1	0.920508			4760.68	0.0924498	0.0868715			4745.47	0.489323	0.587712			4437.23	0.891938	0.934008			4095.89	0.447696	0.561853			4097.72	0.388249	0.403231			4155.24	0.582841	0.78183
	4760.97	0.323301	0.201056			4711.56	0.338536	0.360972			4240.25	1	0.812792			4233.32	0.684654	1			4914.25	0.0978292	0.073515			4898.55	0.200073	0.214248			4580.36	0.868268	1			4228.02	0.65395	0.656358			4229.9	0.338009	0.523538			4289.28	0.485755	0.628217
	4909.75	0.146968	0.0990786			4858.8	0.268268	0.314405			4372.75	0.980299	0.944642			4365.62	0.862493	0.751878			5067.82	0.0872132	0.0273645			5051.63	0.0942732	0.131373			4723.5	0.857461	0.478304			4360.15	0.599077	0.550887			4362.08	0.338009	0.523538			4423.32	0.479466	0.608302
	5058.53	0.146968	0.0990786			5006.03	0.149022	0.20335			4505.26	0.831386	1			4497.91	0.675014	0.824599			5221.39	0.017852	0.0118362			5204.71	0.0735258	0.104183			4866.64	0.601944	0.518984			4492.27	0.542113	0.461434			4494.27	0.391402	0.416275			4557.37	0.451489	0.416424
	5207.31	0.0596075	0.0918315			5153.27	0.206487	0.196482			4637.77	0.677161	0.69366			4630.2	0.379778	0.585845			5374.96	0.0496525	0.00456076			5357.79	0.0968212	0.0854902			5009.77	0.502173	0.366841			4624.4	0.495689	0.466363			4626.45	0.350178	0.433821			4691.41	0.513796	0.400985
	5356.09	0.0682484	0.0383062			5300.51	0.116657	0.123953			4770.28	0.538677	0.718908			4762.49	0.279003	0.454503			5528.53	0.00761687	0.00477793			5510.87	0.0758311	0.0286275			5152.91	0.145912	0.198969			4756.52	0.543942	0.521316			4758.64	0.396558	0.429716			4825.45	0.747818	0.523719
	5504.87	0.0697129	0.0163578			5447.74	0.0682537	0.0562814			4902.78	0.132786	0.160838			4894.78	0.352022	0.377516			5682.1	0.0476054	0.0500597			5663.94	0.0937879	0.0287582			5296.05	0.0845626	0.0627373			4888.65	0.454926	0.572942			4890.82	0.303297	0.514798			4959.49	0.4726	0.372902
	5653.65	0.0286321	0.022052			5594.98	0.0446634	0.0413735			5035.29	0.152197	0.10922			5027.07	0.352022	0.377516			5835.67	0.043797	0.0204148			5817.02	0.0751031	0.0332026			5439.18	0.0258433	0.0308263			5020.77	0.28839	0.315426			5023.01	0.490792	0.49275			5093.53	0.272331	0.218393
	5802.43	0.0479643	0.00217414			5742.21	0.0601985	0.0237856			5167.8	0.0959923	0.0680756			5159.36	0.185485	0.238197			5989.24	0	0.00141166			5970.1	0.0934239	0.0424837			5582.32	0.0148085	0.00858796			5152.9	0.301542	0.353869			5155.19	0.530837	0.608091			5227.57	0.272331	0.218393
	5951.21	0.0423257	0.0231908			5889.45	0.0555955	0.00871022			5300.31	0.0959923	0.0680756			5291.66	0.201385	0.219738			6142.82	0.0429877	0			6123.18	0.109439	0.0301961			5725.45	0.0346484	0.00280239			5285.03	0.223848	0.234722			5287.37	0.475116	0.52857			5361.61	0.0390144	0.0584023
	6099.99	0.0551406	0.0194637			6036.69	0.0832135	0.0227806			5432.81	0.118687	0.00953806			5423.95	0.0730194	0.124014			6296.39	0.0222793	0.0117277			6276.26	0.128792	0.0471895			5868.59	0.0661521	0.00397758			5417.15	0.0601864	0.134549			5419.56	0.512656	0.689863			5495.65	0.0456879	0.0380398
	6248.77	0.0349297	0.00414122			6183.92	0.0614212	0.0157454			5565.32	0.0694351	0.008977			5556.24	0.021108	0.0497171			6449.96	0.0222793	0.0117277			6429.34	0.0996117	0.0347712			6011.73	0.0198399	0.00244079			5549.28	0.0141974	0.0699852			5551.74	0.517429	0.699265			5629.69	0.00949692	0.0443052
	6397.55	0.0268014	0.00766125			6331.16	0.0375432	0.0413735			5697.83	0.0743602	0.0224425			5688.53	0.0824377	0.031908								6582.42	0.125334	0.0397386			6154.86	0.0626644	0.00470078			5681.4	0.0218622	0.0436175			5683.93	0.330789	0.466464			5763.73	0.036961	0.0789886
	6546.33	0	0			6478.4	0.0160386	0.00988275			5830.34	0.0678899	0.0299233			5820.82	0.0354571	0.0234672								6735.5	0.129459	0.0393464			6298	0.0626644	0.00470078			5813.53	0.0274366	0.0240266			5816.11	0.22692	0.352447			5897.77	0.157469	0.109868
	6695.11	0.0110574	0.0120095			6625.63	0.019275	0.0137353			5962.85	0.0514727	0.00168319			5953.11	0.0354571	0.0234672								6888.58	0.113079	0.0299346			6441.14	0	0			5945.65	0	0.00505175			5948.3	0.137225	0.291267			6031.81	0.166196	0.112665
	6843.89	0.105375	0.0327156			6772.87	0.0148878	0			6095.35	0.0563979	0.00317935			6085.4	0.0139612	0.0131713								7041.66	0.119085	0.0623529			6584.27	0.0253859	0.033719			6077.78	0.0222977	0			6080.48	0.0786752	0.171224			6165.85	0.0501797	0.0432983
	6992.67	0.105375	0.0327156			6920.11	0.0133774	0.00167504			6227.86	0.0242395	0.0160838			6217.7	0.0279778	0.0196642								7194.74	0.0692186	0.0227451			6727.41	0.0276158	0.0304647			6209.9	0.00365822	0			6212.66	0.0313522	0.058399			6299.89	0.0216247	0.0203625
						7067.34	0	0.00268007			6360.37	0.0768711	0			6349.99	0.0844321	0.0156757								7347.82	0.0601796	0.0763399								6342.03	0.0267398	0.00653031			6344.85	0.029761	0.052771			6433.93	0.0148871	0
						7214.58	0.0446634	0.0495812			6492.88	0.0703042	0.0205723			6482.28	0.0224931	0								7500.9	0.0784397	0.0585621								6474.16	0.00783904	0.0135535			6477.03	0.0132304	0.0491293			6567.97	0.0227156	0.0154397
											6625.38	0.01352	0.000187021			6614.57	0.00548476	0.00779149								7653.98	0.0323344	0.0137255								6606.28	0.00217751	0.00308034			6609.22	0.0231016	0.0162882			6702.01	0	0.0281942
																6746.86	0	0.0192004								7807.06	0.0163189	0.0211765													6741.4	0.00698353	0.00642257			6836.05	0.00622433	0.0343477
																6879.15	0.0174515	0.00371023								7960.14	0.0169255	0.0155556													6873.59	0.015794	0.0152288			6970.09	0.0377952	0.018013
																7011.44	0.0449307	0.00769873								8113.22	0.0319704	0.014902													7005.77	0	0.00807787			7104.13	0.0186088	0.00816738
																7143.73	0.0149584	0.0056581								8266.3	0.0209901	0.00849673													7137.96	0.000176798	0.00887241
																7276.03	0.0149584	0.0056581								8419.38	0	0.00745098													7270.14	0.00436102	0.00284712
																7408.32	0.0255402	0.0344124								8572.46	0.0185635	0													7402.32	0.000412529	0.00172151
																7540.61	0.0489197	0.0584361																							7534.51	0.00397796	0
																7672.9	0.00836565	0.0844078

## Sheet: Ray 3
	PT3620_ Projection-11 LINES					PT3620_ Projection-11 LINES					PT3620_-12 LINES					PT3620_-13 LINES					PT3620-15 LINES					PT3620-15 LINES					PT3620_-14 LINES					PT3620_-16 LINES					PT3620_-16 LINES					PT3620_-17 LINES
	Distance::Distance!!R	Channel_1::ChA-T1!!R	Channel_2::ChA-T2!!R			Distance::Distance!!R	Channel_1::ChA-T1!!R	Channel_2::ChA-T2!!R			Distance::Distance!!R	Channel_1::ChA-T1!!R	Channel_2::ChA-T2!!R			Distance::Distance!!R	Channel_1::ChA-T1!!R	Channel_2::ChA-T2!!R			Distance::Distance!!R	Channel_1::ChA-T1!!R	Channel_2::ChA-T2!!R			Distance::Distance!!R	Channel_1::ChA-T1!!R	Channel_2::ChA-T2!!R			Distance::Distance!!R	Channel_1::ChA-T1!!R	Channel_2::ChA-T2!!R			Distance::Distance!!R	Channel_1::ChA-T1!!R	Channel_2::ChA-T2!!R			Distance::Distance!!R	Channel_1::ChA-T1!!R	Channel_2::ChA-T2!!R			Distance::Distance!!R	Channel_1::ChA-T1!!R	Channel_2::ChA-T2!!R
	nm					nm					nm					nm					nm					nm					nm					nm					nm					nm
	0	1258.8	252.8			0	384.8	125			0	650.2	245.2			0	596.8	80.2			0	241.2	116.2			0	348.2	120.8			0	424.2	398.6			0	548.4	197.2			0	454.2	208.8			0	584.6	210
	148.465	2252.6	670.8			148.088	1340.2	282.6			132.146	1599.4	597.2			132.983	1105.8	320.2			153.329	1083	261.8			153.966	1050.8	216.8			144.705	3639.2	1415.6			132.642	1785.2	591.4			132.802	1361.2	380			131.876	1502.2	318.6
	296.93	1755.2	431.8			296.177	1064.2	270.4			264.291	1597	826.2			265.966	2177	784.8			306.657	1466	391.6			307.931	4370.6	918.8			289.411	3923.4	1782.6			265.283	1874.2	587.2			265.604	2313.6	720.8			263.752	2161.4	515.6
	445.394	1379.8	325.6			444.265	439.2	114.4			396.437	735.2	387			398.949	1515.4	564.2			459.986	2144.8	378.6			461.897	3396.6	818.8			434.116	1024.6	515.6			397.925	841.4	293			398.406	1602	701			395.628	2951.2	810.2
	593.859	591.8	247.6			592.354	406	163.2			528.583	735.2	387			531.932	660.2	350.8			613.314	435.2	149.2			615.862	1273.4	530			578.822	405	151.6			530.567	354.8	144			531.208	397	170.8			527.504	1888.4	624.4
	742.324	544.4	171			740.442	880.6	238.4			660.728	275.8	210.6			664.915	306	218			766.643	360	141.6			769.828	498.6	300.6			723.527	585.2	148.8			663.209	262	120.6			664.01	369.8	153.8			659.379	795.8	352
	890.789	371.2	230.2			888.531	1369.2	289.6			792.874	443.8	150.8			797.898	456.2	223.4			919.971	700.8	174.2			923.794	888.8	257.6			868.232	501.4	276.8			795.85	339	124.8			796.812	371.2	131.8			791.255	558.8	382
	1039.25	1102.8	401.8			1036.62	1311.4	408.8			925.019	405.6	182.6			930.881	393.8	206.8			1073.3	390.8	157.4			1077.76	980	462.8			1012.94	631.4	473			928.492	370.2	193.8			929.614	443.8	203.4			923.131	565.2	292
	1187.72	1271.2	529.6			1184.71	1311.4	408.8			1057.17	672.8	245.6			1063.86	1017.8	289.8			1226.63	333	153.8			1231.72	1249.2	630			1157.64	848.8	459.2			1061.13	312.6	194.8			1062.42	451.2	230.6			1055.01	435.8	291
	1336.18	2026.2	706.2			1332.8	1228.8	472.6			1189.31	1010.8	364.8			1196.85	898.4	340.6			1379.96	192	142.4			1385.69	1269.2	421.8			1302.35	705.4	503			1193.78	474.6	228.2			1195.22	397.4	159.6			1186.88	839.4	268.4
	1484.65	1411.2	518.8			1480.88	645	299.4			1321.46	1084.8	337.4			1329.83	1295.2	857.2			1533.29	183	85.6			1539.66	907.2	345			1447.05	888.4	510.8			1326.42	397.8	144.6			1328.02	317.8	180			1318.76	1170.2	502
	1633.11	1166.6	348.4			1628.97	381.6	145.8			1453.6	847.4	328.4			1462.81	955.8	586.6			1686.61	199.6	148.4			1693.62	1465	453.6			1591.76	1218.6	470			1459.06	386.4	133.8			1460.82	285.4	117.6			1450.63	1377.2	593
	1781.58	830.8	272.2			1777.06	285.6	135.8			1585.75	506	254			1595.8	419.8	444.6			1839.94	233	137.4			1847.59	1084	519			1736.46	1201.4	571.4			1591.7	435.8	136.8			1593.62	233.8	75.6			1582.51	1037.4	677.2
	1930.04	830.8	272.2			1925.15	501.4	144.8			1717.89	521	322			1728.78	532.2	372.6			1993.27	403.2	161.2			2001.55	1084	519			1881.17	1013.2	625.8			1724.34	280	66			1726.43	278.6	52.2			1714.39	1141	586.4
	2078.51	885.6	387.2			2073.24	482	225.4			1850.04	541	332.8			1861.76	615.4	387.4			2146.6	376	151			2155.52	696.8	394.4			2025.88	950	424.6			1856.98	230.2	167.4			1859.23	293.4	99.8			1846.26	969.4	447.6
	2226.97	937	346.2			2221.33	455.6	117.2			1982.18	517	190.8			1994.75	499	294.6			2299.93	536.6	145.4			2309.48	529	233.4			2170.58	890.2	491.2			1989.63	298.4	98.8			1992.03	212.2	105.8			1978.14	1016	359.8
	2375.44	566.2	184			2369.42	884.8	257.6			2114.33	431.2	162			2127.73	394	209			2453.26	535.6	133.4			2463.45	535.6	195.6			2315.29	927.2	535.4			2122.27	354.4	144.8			2124.83	341.8	149.8			2110.01	990.2	318.8
	2523.9	488.2	228.6			2517.5	1090.8	388			2246.48	541.2	148.2			2260.71	329.4	237.2			2606.58	236.4	36.2			2617.42	1163.4	400.6			2459.99	1074.2	465.8			2254.91	329.4	196.4			2257.63	233.8	105.4			2241.89	788	322
	2672.37	672.6	289.4			2665.59	1501.8	429			2378.62	1105	254.8			2393.69	409	151.4			2759.91	217.6	73			2771.38	1679.2	437.4			2604.7	1582.4	587.8			2387.55	439	138.8			2390.44	396	138.2			2373.77	762.6	331.4
	2820.83	999.2	349.6			2813.68	2782.4	683.2			2510.77	2600.2	513.2			2526.68	462	204			2913.24	337.4	105.6			2925.35	2617.2	608.8			2749.4	2402.8	1011			2520.19	897.2	259.4			2523.24	399.2	182.4			2505.64	435.8	176.2
	2969.3	1636.8	558.6			2961.77	2744.8	966.8			2642.91	3113.2	623.4			2659.66	757.8	195.8			3066.57	527.4	173			3079.31	4078.8	822.4			2894.11	3766	1462.2			2652.83	1794.6	631.8			2656.04	395	241			2637.52	621.2	253.2
	3117.76	2380.2	738.4			3109.86	1828.2	804			2775.06	1745.6	617.2			2792.64	1780	392.6			3219.9	649.8	375.2			3233.28	3134	762			3038.81	3626	1377.4			2785.48	2234.2	716.8			2788.84	500.2	267.6			2769.39	807.8	301
	3266.23	2838.6	913.4			3257.95	1799.4	785.2			2907.2	1247.4	552			2925.63	2474.6	1187.4			3373.23	1051.2	300			3387.24	1985.8	409.6			3183.52	2984.4	958			2918.12	2066.4	818.2			2921.64	955.2	423			2901.27	1870	512.6
	3414.69	3403.6	923.2			3406.03	2312.6	568.4			3039.35	1678.4	530			3058.61	3177.8	1199.2			3526.56	1114.4	270.6			3541.21	3478.8	649.8			3328.22	2549.4	808.2			3050.76	2787.8	848.8			3054.45	1868.8	538.4			3033.15	4642.6	1088.2
	3563.15	4287.8	906.2			3554.12	1876.6	664.4			3171.5	1799	788			3191.59	2474.6	1187.4			3679.88	743.6	235.8			3695.17	2330.4	527.2			3472.93	2649.2	1109			3183.4	2927.8	901			3187.25	3180.4	828.8			3165.02	6002.2	1684.6
	3711.62	3697.6	831.2			3702.21	1583	600.8			3303.64	2504.6	838			3324.58	1780	392.6			3833.21	455.2	133.8			3849.14	2194.4	566.6			3617.63	2423.8	867.8			3316.04	2799.6	833			3320.05	2708.4	791.4			3296.9	5764.2	1652.6
	3860.08	3383.8	688.2			3850.3	1103	454			3435.79	2705	965.6			3457.56	2142.6	774			3986.54	642	199.8			4003.11	1385	535.8			3762.34	2229.6	826.2			3448.68	2782.2	830.4			3452.85	2144.4	675.8			3428.77	5318	1811.8
	4008.55	2873.6	640.2			3998.39	988	274.4			3567.93	2570	768.4			3590.54	2638	1028.8			4139.87	654.2	148.6			4157.07	1427.4	346			3907.05	1536.6	605.6			3581.33	3841	1032.8			3585.65	2272	701.2			3560.65	5834.4	1803.2
	4157.01	2603.8	616.8			4146.48	988.4	339			3700.08	2549.2	790.6			3723.52	3482.6	1067.2			4293.2	355.2	149.8			4311.04	2599.4	504.6			4051.75	740.2	419.2			3713.97	3233.8	817.4			3718.45	1947	679.2			3692.52	5822.6	1721.6
	4305.48	1863.8	384			4294.57	873.8	280			3832.22	1335.2	464			3856.51	2677.2	1014.4			4446.53	485.2	194.6			4465	2082	371			4196.46	438.4	167.2			3846.61	2761.8	770.8			3851.26	1605.4	648			3824.4	4695.8	1446
	4453.94	1082.6	289			4442.65	873.8	280			3964.37	781.6	263.2			3989.49	2582.8	805			4599.86	580.6	238.2			4618.97	2061.8	547.2			4341.16	391	116.4			3979.25	2436.2	692			3984.06	3467.2	1092			3956.28	3381.2	750.8
	4602.41	836.2	266.4			4590.74	882	277.8			4096.51	745.8	240.8			4122.47	2720.8	745.8			4753.18	731.4	386.8			4772.93	1970.4	488.2			4485.87	353.8	107.4			4111.89	2123.2	560			4116.86	3979.8	1232.2			4088.15	3353	693.2
	4750.87	666.2	281.4			4738.83	1097.6	263.8			4228.66	782	239.4			4255.46	2511.4	848.4			4906.51	2176.2	726.4			4926.9	1501	357.4			4630.57	427.4	92.2			4244.53	1699.2	461			4249.66	3411.2	1046.2			4220.03	3466	785.8
	4899.34	976	275			4886.92	465.8	173.2			4360.81	975.8	203.6			4388.44	2337.8	848.6			5059.84	5833	1079.2			5080.86	1501	357.4			4775.28	346.8	106.8			4377.18	1109.4	302			4382.46	3353.2	1260			4351.9	3714	720
	5047.8	2148.4	424.4			5035.01	332.6	37.4			4492.95	1686.8	301.6			4521.42	1911.8	570.8			5213.17	5514	1273.8			5234.83	586.4	95.6			4919.98	251.2	112.4			4509.82	664.6	192.6			4515.27	3526.4	958			4483.78	3134.2	686.4
	5196.27	2071.8	565			5183.1	219.2	28.8			4625.1	1503.6	380.2			4654.41	1468	576			5366.5	5650	1390.6			5388.8	652.8	55.6			5064.69	392.6	54.8			4642.46	346.2	132.8			4648.07	3211.4	937.6			4615.66	2358.4	421.4
	5344.73	1098.4	176			5331.18	162	66.2			4757.24	1767	508.8			4787.39	1924	463.6			5519.83	5292.2	1232			5542.76	488.2	63.8			5209.39	217.6	61.2			4775.1	407.6	132.2			4780.87	3544.4	844.8			4747.53	1250.2	227.4
	5493.2	517.6	84.8			5479.27	258.8	55.6			4889.39	1841	555.4			4920.37	2093	521.2			5673.16	4091.8	919.8			5696.73	525.6	30.8			5354.1	230.4	63.8			4907.74	444.8	88			4913.67	1959	563			4879.41	1013.4	91.2
	5641.66	926.2	72.4			5627.36	361.8	23			5021.53	1671.2	558.6			5053.35	1025.6	419.2			5826.48	3636.6	1081.4			5850.69	549.8	31.8			5498.8	230.4	63.8			5040.38	478.2	81.4			5046.47	2025	607			5011.28	792.2	67.8
	5790.13	485.2	135.6			5775.45	334.4	120			5153.68	2005.6	623.2			5186.34	886.6	412.6			5979.81	3512.2	905.8			6004.66	550	79			5643.51	293.6	85			5173.03	389.4	44.2			5179.28	1075.2	322.2			5143.16	665.6	50.2
	5938.59	454.4	86			5923.54	389.2	53.4			5285.83	1648	684			5319.32	1056	385.6			6133.14	2933.2	595.2			6158.62	448.6	25.8			5788.22	190.8	127			5305.67	450	106.4			5312.08	1193.6	351.2			5275.04	634.8	69.2
	6087.06	395.4	26.8			6071.63	241.8	45			5417.97	1310	508.8			5452.3	1205	411.8			6286.47	1706.4	439.8			6312.59	482	26.4			5932.92	296.2	103			5438.31	271.2	41.2			5444.88	659.8	420.4			5406.91	877.4	75.4
	6235.52	319.8	30.8			6219.72	167.8	43.2			5550.12	965.2	439.8			5585.29	1204	462.2			6439.8	1013	213.6			6466.55	521.2	26			6077.63	354.8	106			5570.95	299.8	47.2			5577.68	288.6	175			5538.79	594.2	65.8
	6383.99	464	54.8			6367.8	273.6	16.4			5682.26	338.4	178.2			5718.27	1592.2	467			6593.13	937	150.6			6620.52	532.4	23.2			6222.33	308	58.8			5703.59	289.6	74.2			5710.48	272	85			5670.66	567.4	105.8
	6532.45	557.8	88			6515.89	308.8	35.2			5814.41	253.2	94.8			5851.25	1078.2	356.2			6746.45	937	150.6			6774.49	591	19.8			6367.04	221.4	79.8			5836.24	240.6	39			5843.29	278	53.6			5802.54	462	89.4
	6680.92	293.4	34			6663.98	194.8	48			5946.55	316.6	71.8			5984.24	1690.4	460			6899.78	1115	126.4			6928.45	497.4	16								5968.88	443.2	103			5976.09	288.4	50.6			5934.42	367.4	75.8
	6829.38	343.4	39.4			6812.07	437.2	28.6			6078.7	265	62.4			6117.22	900	434.2			7053.11	866.6	99.2			7082.42	393	74.8								6101.52	225.4	50.2			6108.89	179.4	68.2			6066.29	223.6	78
	6977.84	324.6	21.2			6960.16	281	40			6210.84	512.4	54			6250.2	1058	394.8			7206.44	644.4	69.4			7236.38	648.6	57								6234.16	176	56.4			6241.69	237	44			6198.17	226.2	24.6
	7126.31	237.8	31.2			7108.25	230.2	52			6342.99	404.4	66			6383.18	682.6	391.6			7359.77	767.2	70.6			7390.35	515	29.8								6366.8	198.4	39.8			6374.49	244.4	41.4			6330.04	335.2	14.6
	7274.77	393.2	37.2			7256.33	333	77.4			6475.14	342.6	50.4			6516.17	345.8	229.6			7513.1	856.4	231.6			7544.31	686	34.8								6499.44	247.8	48			6507.3	187.4	48.6			6461.92	282	40.4
	7423.24	333.6	34.6			7404.42	336.6	131			6607.28	200.2	41.6			6649.15	286.8	117			7666.43	564.8	91.6			7698.28	504.2	43.2								6632.09	255.2	31.4			6640.1	226.6	51.8			6593.79	282.8	39.6
	7571.7	262.2	26			7552.51	225.6	40.4			6739.43	353.8	33.2			6782.13	343	93.6			7819.75	341	103.8			7852.25	661	31.4								6764.73	234.2	14.2			6772.9	161	36.6			6725.67	500	56.8
	7720.17	395.6	33.4			7700.6	243.2	35.2			6871.57	340.6	70.4			6915.12	394.4	178.2			7973.08	506.2	63.4			8006.21	700	41.6								6897.37	136.8	69.2			6905.7	278.8	36			6857.55	500	56.8
	7868.63	237.6	25.2			7848.69	298.6	33			7003.72	307.2	22.6			7048.1	1091.6	256.6			8126.41	599.8	63.6			8160.18	671	103								7030.01	163.6	30			7038.5	242.8	46.6			6989.42	437.2	41.6
						7996.78	388.2	40.2			7135.86	302	27			7181.08	1391.4	518.6			8279.74	460.8	37			8314.14	611.8	61.4								7162.65	169	38.2			7171.31	230.4	63.8			7121.3	341.4	57.8
						8144.86	243.6	103.2			7268.01	273	21.8			7314.07	1568.8	668			8433.07	523.8	48.6			8468.11	611.8	61.4													7304.11	209.8	51.8			7253.17	726.4	46.4
						8292.95	263.6	92.8			7400.16	275.8	14.2			7447.05	1568.8	668			8586.4	515.6	30			8622.07	613.2	65.2													7436.91	209.4	80			7385.05	983.2	99.2
											7532.3	202	29.2			7580.03	520	573.4			8739.73	475.4	32.8																		7569.71	219.6	16.2			7516.93	881.2	120.4
											7664.45	456	16.4			7713.02	350.6	132			8893.05	750.2	46.6																		7702.51	169.8	30.4			7648.8	757.4	58.4
																7846	183.2	92.6																							7835.32	122.2	22.4			7780.68	665.6	95
																7978.98	286.2	50.2																							7968.12	217.8	43			7912.55	480.6	91
																8111.96	197.2	99																							8100.92	211.6	25.8
																8244.95	245.2	139.2																							8233.72	255.4	33.4
																8377.93	153.6	71.2																							8366.52	171.2	18.8
																8510.91	219.4	42.8																							8499.33	188.8	37.8
																8643.9	184	71.4
																8776.88	173.8	25.8
																8909.86	191.4	30.4
																9042.85	297	18.2
																9175.83	152.6	39.2
																9308.81	204.8	55
																9441.79	185.6	22.4
																9574.78	125.2	39.6
	PT3620_ Projection-11 LINES					PT3620_ Projection-11 LINES					PT3620_-12 LINES					PT3620_-13 LINES					PT3620-15 LINES					PT3620-15 LINES					PT3620_-14 LINES					PT3620_-16 LINES					PT3620_-16 LINES					PT3620_-17 LINES
	Distance::Distance!!R	Channel_1::ChA-T1!!R	Channel_2::ChA-T2!!R			Distance::Distance!!R	Channel_1::ChA-T1!!R	Channel_2::ChA-T2!!R			Distance::Distance!!R	Channel_1::ChA-T1!!R	Channel_2::ChA-T2!!R			Distance::Distance!!R	Channel_1::ChA-T1!!R	Channel_2::ChA-T2!!R			Distance::Distance!!R	Channel_1::ChA-T1!!R	Channel_2::ChA-T2!!R			Distance::Distance!!R	Channel_1::ChA-T1!!R	Channel_2::ChA-T2!!R			Distance::Distance!!R	Channel_1::ChA-T1!!R	Channel_2::ChA-T2!!R			Distance::Distance!!R	Channel_1::ChA-T1!!R	Channel_2::ChA-T2!!R			Distance::Distance!!R	Channel_1::ChA-T1!!R	Channel_2::ChA-T2!!R			Distance::Distance!!R	Channel_1::ChA-T1!!R	Channel_2::ChA-T2!!R
	nm					nm					nm					nm					nm					nm					nm					nm					nm					nm
	0	0.252136	0.256763			0	0.0850252	0.114268			0	0.15448	0.2428			0	0.140466	0.0524979			0	0.0103009	0.0633544			0	0	0.116083			0	0.0625301	0.198981			0	0.111117	0.179658			0	0.0860639	0.154848			0	0.0624719	0.108725
	148.465	0.497506	0.720177			148.088	0.449626	0.280093			132.146	0.48033	0.612781			132.983	0.292071	0.255715			153.329	0.159292	0.170366			153.966	0.174672	0.222419			144.705	0.92386	0.787591			132.642	0.445008	0.56666			132.802	0.321184	0.292491			131.876	0.221265	0.169152
	296.93	0.374698	0.455211			296.177	0.344299	0.267256			264.291	0.479506	0.853479			265.966	0.611128	0.649111			306.657	0.22708	0.265765			307.931	1	1			289.411	1	1			265.283	0.469035	0.562537			265.604	0.568073	0.56649			263.752	0.335341	0.278767
	445.394	0.282011	0.337472			444.265	0.105785	0.103114			396.437	0.183659	0.391844			398.949	0.41407	0.46232			459.986	0.347221	0.25621			461.897	0.757856	0.889233			434.116	0.223383	0.266698			397.925	0.190217	0.273709			398.406	0.383606	0.550571			395.628	0.472017	0.442689
	593.859	0.0874525	0.250998			592.354	0.0931156	0.154461			528.583	0.183659	0.391844			531.932	0.159349	0.281626			613.314	0.0446372	0.0876084			615.862	0.230012	0.56934			578.822	0.0573863	0.056025			530.567	0.0588521	0.12743			531.208	0.071236	0.124297			527.504	0.288097	0.339306
	742.324	0.0757493	0.166075			740.442	0.274233	0.233586			660.728	0.0259526	0.206433			664.915	0.0538512	0.169179			766.643	0.0313274	0.0820226			769.828	0.0373906	0.315241			723.527	0.105664	0.0544044			663.209	0.0337995	0.104457			664.01	0.064185	0.110629			659.379	0.0990205	0.187736
	890.789	0.032986	0.231707			888.531	0.460693	0.287458			792.874	0.0836251	0.143578			797.898	0.0985882	0.173751			919.971	0.091646	0.105983			923.794	0.134397	0.267612			868.232	0.0832128	0.128487			795.85	0.0545867	0.10858			796.812	0.0645479	0.092941			791.255	0.0580071	0.204429
	1039.25	0.213619	0.421951			1036.62	0.438635	0.412879			925.019	0.0705115	0.177002			930.881	0.0800024	0.159695			1073.3	0.0367788	0.0936352			1077.76	0.15707	0.494905			1012.94	0.118041	0.242042			928.492	0.0630096	0.17632			929.614	0.0833679	0.150507			923.131	0.0591147	0.154351
	1187.72	0.255197	0.563636			1184.71	0.438635	0.412879			1057.17	0.162238	0.243221			1063.86	0.26586	0.229975			1226.63	0.0265487	0.0909893			1231.72	0.223996	0.680106			1157.64	0.176285	0.234055			1061.13	0.0474596	0.177302			1062.42	0.0852862	0.172375			1055.01	0.0367217	0.153795
	1336.18	0.441608	0.759424			1332.8	0.407113	0.480008			1189.31	0.27827	0.36851			1196.85	0.230297	0.272989			1379.96	0.00159292	0.0826106			1385.69	0.228968	0.44949			1302.35	0.137866	0.259405			1193.78	0.0911938	0.210092			1195.22	0.0713397	0.115292			1186.88	0.106566	0.14122
	1484.65	0.289763	0.551663			1480.88	0.184323	0.297769			1321.46	0.303673	0.33971			1329.83	0.348484	0.710415			1533.29	0	0.0408643			1539.66	0.138972	0.364422			1447.05	0.186894	0.263919			1326.42	0.0704606	0.128019			1328.02	0.0507051	0.131693			1318.76	0.163811	0.2712
	1633.11	0.229371	0.362749			1628.97	0.083804	0.136153			1453.6	0.222176	0.33025			1462.81	0.247394	0.481287			1686.61	0.00293805	0.0870204			1693.62	0.277645	0.484714			1591.76	0.275358	0.240306			1459.06	0.067383	0.117416			1460.82	0.0423061	0.0815244			1450.63	0.199633	0.321834
	1781.58	0.146462	0.278271			1777.06	0.0471684	0.125631			1585.75	0.104978	0.25205			1595.8	0.0877465	0.36105			1839.94	0.00884956	0.0789358			1847.59	0.182926	0.557156			1736.46	0.27075	0.298993			1591.7	0.0807192	0.120361			1593.62	0.0289299	0.0477569			1582.51	0.14083	0.368685
	1930.04	0.146462	0.278271			1925.15	0.129522	0.135101			1717.89	0.110127	0.323523			1728.78	0.121225	0.300085			1993.27	0.0389735	0.096428			2001.55	0.182926	0.557156			1881.17	0.220329	0.330478			1724.34	0.0386588	0.0508541			1726.43	0.0405433	0.0289436			1714.39	0.158758	0.318162
	2078.51	0.159992	0.405765			2073.24	0.122119	0.219907			1850.04	0.116993	0.334875			1861.76	0.146006	0.312616			2146.6	0.0341593	0.0889314			2155.52	0.0866647	0.41914			2025.88	0.203397	0.214029			1856.98	0.0252146	0.150403			1859.23	0.0443799	0.0672134			1846.26	0.129062	0.24093
	2226.97	0.172683	0.36031			2221.33	0.112044	0.106061			1982.18	0.108754	0.185621			1994.75	0.111336	0.234039			2299.93	0.0625841	0.0848155			2309.48	0.0449483	0.240806			2170.58	0.187376	0.252576			1989.63	0.0436262	0.0830552			1992.03	0.0233306	0.0720373			1978.14	0.137127	0.192077
	2375.44	0.0811318	0.180488			2369.42	0.275836	0.253788			2114.33	0.0792997	0.15535			2127.73	0.080062	0.161558			2453.26	0.0624071	0.0759959			2463.45	0.0465891	0.198937			2315.29	0.197289	0.278157			2122.27	0.0587441	0.128215			2124.83	0.0569266	0.107413			2110.01	0.132662	0.169263
	2523.9	0.0618735	0.229933			2517.5	0.35445	0.390993			2246.48	0.117061	0.140845			2260.71	0.0608209	0.185436			2606.58	0.00945133	0.00455681			2617.42	0.202665	0.426008			2459.99	0.236671	0.237875			2254.91	0.051995	0.178873			2257.63	0.0289299	0.0717157			2241.89	0.0976707	0.171044
	2672.37	0.107402	0.297339			2665.59	0.511296	0.434133			2378.62	0.310608	0.25289			2393.69	0.0845297	0.112786			2759.91	0.00612389	0.0316037			2771.38	0.330897	0.46677			2604.7	0.372823	0.308485			2387.55	0.0815831	0.122325			2390.44	0.0709768	0.0980865			2373.77	0.0932752	0.176274
	2820.83	0.18804	0.36408			2813.68	1	0.701599			2510.77	0.823893	0.52449			2526.68	0.100316	0.157324			2913.24	0.0273274	0.0555637			2925.35	0.564091	0.656624			2749.4	0.592616	0.553421			2520.19	0.20528	0.240723			2523.24	0.0718063	0.133623			2505.64	0.0367217	0.0899176
	2969.3	0.345464	0.595787			2961.77	0.985651	1			2642.91	1	0.64032			2659.66	0.18842	0.150381			3066.57	0.0609558	0.105101			3079.31	0.927456	0.893221			2894.11	0.957831	0.814562			2652.83	0.447546	0.606322			2656.04	0.0707175	0.180736			2637.52	0.0688056	0.132762
	3117.76	0.529011	0.795122			3109.86	0.635857	0.828704			2775.06	0.530518	0.633803			2792.64	0.492881	0.317019			3219.9	0.0826195	0.253712			3233.28	0.692572	0.826318			3038.81	0.920324	0.765482			2785.48	0.566222	0.68977			2788.84	0.0979884	0.202123			2769.39	0.101097	0.159359
	3266.23	0.642191	0.989135			3257.95	0.624866	0.808923			2907.2	0.359492	0.565272			2925.63	0.699768	0.990008			3373.23	0.153664	0.198442			3387.24	0.40712	0.435977			3183.52	0.748433	0.522746			2918.12	0.520922	0.789319			2921.64	0.215937	0.327062			2901.27	0.284913	0.277098
	3414.69	0.78169	1			3406.03	0.820714	0.580808			3039.35	0.507449	0.542148			3058.61	0.909215	1			3526.56	0.16485	0.176834			3541.21	0.778292	0.702038			3328.22	0.631892	0.436046			3050.76	0.715674	0.81936			3054.45	0.452769	0.419842			3033.15	0.764718	0.597374
	3563.15	1	0.981153			3554.12	0.654328	0.681818			3171.5	0.54885	0.813328			3191.59	0.699768	0.990008			3679.88	0.0992212	0.151257			3695.17	0.49279	0.566238			3472.93	0.658629	0.61014			3183.4	0.753469	0.870607			3187.25	0.792773	0.65332			3165.02	1	0.929223
	3711.62	0.854279	0.898004			3702.21	0.542284	0.614899			3303.64	0.791074	0.865882			3324.58	0.492881	0.317019			3833.21	0.048177	0.0762899			3849.14	0.45898	0.60988			3617.63	0.598243	0.470541			3316.04	0.71886	0.803848			3320.05	0.670417	0.623251			3296.9	0.958814	0.911418
	3860.08	0.776801	0.739468			3850.3	0.359105	0.460438			3435.79	0.85987	1			3457.56	0.600882	0.639966			3986.54	0.0812389	0.124798			4003.11	0.257757	0.575764			3762.34	0.546214	0.446464			3448.68	0.714162	0.801296			3452.85	0.524212	0.53031			3428.77	0.881598	1
	4008.55	0.650832	0.686253			3998.39	0.315219	0.271465			3567.93	0.813526	0.792727			3590.54	0.748436	0.855715			4139.87	0.0833982	0.0871674			4157.07	0.268298	0.365529			3907.05	0.360553	0.318787			3581.33	1	1			3585.65	0.55729	0.550732			3560.65	0.970962	0.995215
	4157.01	0.584218	0.66031			4146.48	0.315372	0.339436			3700.08	0.806385	0.816061			3723.52	1	0.88823			4293.2	0.0304779	0.0880494			4311.04	0.559666	0.541205			4051.75	0.14719	0.210904			3713.97	0.836078	0.788533			3718.45	0.47304	0.533044			3692.52	0.96892	0.949811
	4305.48	0.401511	0.402217			4294.57	0.271638	0.277357			3832.22	0.389633	0.472777			3856.51	0.760112	0.843522			4446.53	0.0534867	0.120976			4465	0.431036	0.393221			4196.46	0.0663345	0.0650538			3846.61	0.708655	0.742784			3851.26	0.384488	0.507959			3824.4	0.773924	0.796461
	4453.94	0.208632	0.296896			4442.65	0.271638	0.277357			3964.37	0.199588	0.26172			3989.49	0.731995	0.666215			4599.86	0.0703717	0.153021			4618.97	0.426014	0.588392			4341.16	0.0536355	0.0356523			3979.25	0.620755	0.665423			3984.06	0.867119	0.86493			3956.28	0.54643	0.409637
	4602.41	0.147795	0.27184			4590.74	0.274767	0.275042			4096.51	0.187298	0.238175			4122.47	0.773098	0.616088			4753.18	0.0970619	0.262237			4772.93	0.403292	0.523039			4485.87	0.0436693	0.0304433			4111.89	0.536256	0.535833			4116.86	1	0.977649			4088.15	0.54155	0.377587
	4750.87	0.105822	0.28847			4738.83	0.357045	0.260311			4228.66	0.199725	0.236704			4255.46	0.710729	0.702964			4906.51	0.352779	0.511833			4926.9	0.286595	0.378157			4630.57	0.0633875	0.021646			4244.53	0.421791	0.438641			4249.66	0.852603	0.828107			4220.03	0.561105	0.429112
	4899.34	0.182312	0.281375			4886.92	0.115936	0.164983			4360.81	0.266255	0.199075			4388.44	0.659022	0.703133			5059.84	1	0.77113			5080.86	0.286595	0.378157			4775.28	0.0417939	0.0300961			4377.18	0.262567	0.282545			4382.46	0.837567	1			4351.9	0.604022	0.392499
	5047.8	0.471779	0.447007			5035.01	0.0651046	0.022096			4492.95	0.510333	0.302081			4521.42	0.532138	0.467909			5213.17	0.94354	0.914156			5234.83	0.0592184	0.0881701			4919.98	0.0161817	0.0333372			4509.82	0.142487	0.175142			4515.27	0.882466	0.757196			4483.78	0.503686	0.373804
	5196.27	0.452867	0.602882			5183.1	0.0218287	0.0130471			4625.1	0.447442	0.384696			4654.41	0.399952	0.472312			5366.5	0.967611	1			5388.8	0.0757259	0.0438635			5064.69	0.0540642	0			4642.46	0.0565304	0.116434			4648.07	0.800809	0.740794			4615.66	0.369432	0.226352
	5344.73	0.212533	0.171619			5331.18	0	0.052399			4757.24	0.537865	0.519865			4787.39	0.535772	0.377138			5519.83	0.904283	0.883434			5542.76	0.0348051	0.0529464			5209.39	0.00717998	0.00370413			4775.1	0.0731062	0.115845			4780.87	0.887132	0.666184			4747.53	0.177655	0.118406
	5493.2	0.0691324	0.07051			5479.27	0.0369409	0.0412458			4889.39	0.563268	0.568846			4920.37	0.586108	0.42591			5673.16	0.691823	0.653976			5696.73	0.044103	0.0163934			5354.1	0.0106092	0.00520894			4907.74	0.0831489	0.0724524			4913.67	0.476151	0.439621			4879.41	0.136677	0.0426219
	5641.66	0.170016	0.0567627			5627.36	0.0762479	0.00694444			5021.53	0.504978	0.572209			5053.35	0.268184	0.339543			5826.48	0.611257	0.772747			5850.69	0.0501193	0.0175011			5498.8	0.0106092	0.00520894			5040.38	0.0921656	0.0659729			5046.47	0.49326	0.474996			5011.28	0.0983975	0.0296016
	5790.13	0.0611328	0.126829			5775.45	0.0657915	0.109007			5153.68	0.619773	0.640109			5186.34	0.226783	0.333954			5979.81	0.589239	0.643687			6004.66	0.0501691	0.0697829			5643.51	0.0275411	0.0174789			5173.03	0.0681929	0.0294522			5179.28	0.247045	0.24602			5143.16	0.0764891	0.0198086
	5938.59	0.0535282	0.0718404			5923.54	0.0867043	0.038931			5285.83	0.497013	0.704015			5319.32	0.277238	0.311092			6133.14	0.486761	0.415405			6158.62	0.0249602	0.0108551			5788.22	0	0.0417872			5305.67	0.0845527	0.0905164			5312.08	0.277737	0.269336			5275.04	0.0711591	0.0303806
	6087.06	0.038961	0.00620843			6071.63	0.0304534	0.0300926			5417.97	0.380982	0.519865			5452.3	0.321618	0.333277			6286.47	0.269628	0.301191			6312.59	0.0332637	0.0115197			5932.92	0.0282377	0.0278967			5438.31	0.0362831	0.026507			5444.88	0.139361	0.324972			5406.91	0.113142	0.0338304
	6235.52	0.0202953	0.010643			6219.72	0.0022134	0.0281987			5550.12	0.262616	0.447341			5585.29	0.32132	0.375953			6439.8	0.146903	0.13494			6466.55	0.0430091	0.0110767			6077.63	0.0439372	0.0296331			5570.95	0.0440041	0.0323974			5577.68	0.0431356	0.127673			5538.79	0.0641332	0.0284888
	6383.99	0.0558985	0.0372506			6367.8	0.0425889	0			5682.26	0.0474425	0.172378			5718.27	0.436945	0.380017			6593.13	0.133451	0.0886374			6620.52	0.0457936	0.00797519			6222.33	0.031399	0.00231508			5703.59	0.0412505	0.0589044			5710.48	0.0388324	0.0553144			5670.66	0.0594954	0.0507456
	6532.45	0.0790578	0.0740576			6515.89	0.056022	0.0197811			5814.41	0.0181943	0.0847173			5851.25	0.283851	0.286198			6746.45	0.133451	0.0886374			6774.49	0.060362	0.00420913			6367.04	0.00819804	0.0144693			5836.24	0.0280222	0.0243471			5843.29	0.0403878	0.0300691			5802.54	0.0412557	0.0416203
	6680.92	0.0137771	0.0141907			6663.98	0.0125172	0.0332492			5946.55	0.0399588	0.0605424			5984.24	0.466194	0.37409			6899.78	0.164956	0.0708511			6928.45	0.0370923	0								5968.88	0.0827169	0.0871785			5976.09	0.0430838	0.0276572			5934.42	0.0248849	0.034053
	6829.38	0.0261222	0.0201774			6812.07	0.105022	0.0128367			6078.7	0.0222451	0.0506622			6117.22	0.230774	0.352244			7053.11	0.120991	0.0508599			7082.42	0.0111376	0.0651307								6101.52	0.0239188	0.0353426			6108.89	0.0148279	0.0418074			6066.29	0	0.0352771
	6977.84	0.0214804	0			6960.16	0.0454129	0.0248316			6210.84	0.107175	0.0418331			6250.2	0.277834	0.318882			7206.44	0.0816637	0.0289578			7236.38	0.0746818	0.0454143								6234.16	0.0105826	0.0414294			6241.69	0.0297594	0.0223509			6198.17	0.000449936	0.00556421
	7126.31	4.93803e-05	0.0110865			7108.25	0.0260266	0.0374579			6342.99	0.0700996	0.0544461			6383.18	0.166021	0.316173			7359.77	0.103398	0.0298398			7390.35	0.0414678	0.0152858								6366.8	0.0166298	0.0251325			6374.49	0.0316777	0.0202605			6330.04	0.0193126	0
	7274.77	0.0384179	0.0177384			7256.33	0.0652572	0.0641835			6475.14	0.0488843	0.0380492			6516.17	0.0657056	0.179001			7513.1	0.119186	0.14817			7544.31	0.0839797	0.0208241								6499.44	0.029966	0.0331828			6507.3	0.0169017	0.0260492			6461.92	0.0101063	0.0143557
	7423.24	0.0237025	0.0148559			7404.42	0.066631	0.120581			6607.28	0	0.0287997			6649.15	0.0481325	0.0836579			7666.43	0.0675752	0.0452741			7698.28	0.0387828	0.0301285								6632.09	0.0319637	0.0168859			6640.1	0.0270635	0.028622			6593.79	0.0102447	0.0139105
	7571.7	0.00607377	0.00532151			7552.51	0.0242711	0.0252525			6739.43	0.0527291	0.0199706			6782.13	0.0648716	0.0638442			7819.75	0.0279646	0.0542408			7852.25	0.0777645	0.017058								6764.73	0.0262945	0			6772.9	0.0100581	0.0164014			6725.67	0.0478317	0.023481
	7720.17	0.0390104	0.0135255			7700.6	0.0309876	0.0197811			6871.57	0.0481977	0.0590708			6915.12	0.0801811	0.135478			7973.08	0.0572035	0.024548			8006.21	0.0874602	0.0283562								6897.37	0	0.0539957			6905.7	0.0405952	0.015919			6857.55	0.0478317	0.023481
	7868.63	0	0.00443459			7848.69	0.0521294	0.0174663			7003.72	0.0367319	0.00882909			7048.1	0.287842	0.201863			8126.41	0.0737699	0.024695			8160.18	0.0802506	0.0963669								7030.01	0.00723503	0.0155115			7038.5	0.031263	0.0244412			6989.42	0.036964	0.0150234
						7996.78	0.0863227	0.0250421			7135.86	0.0349468	0.0134539			7181.08	0.377137	0.423709			8279.74	0.0491681	0.00514479			8314.14	0.065533	0.050288								7162.65	0.00869284	0.0235618			7171.31	0.0280485	0.0382698			7121.3	0.0203856	0.0240374
						8144.86	0.0311403	0.09133			7268.01	0.0249914	0.00798823			7314.07	0.429976	0.550212			8433.07	0.0603186	0.0136704			8468.11	0.065533	0.050288													7304.11	0.0227084	0.028622			7253.17	0.0870107	0.0176942
						8292.95	0.0387727	0.0803872			7400.16	0.0259526	0			7447.05	0.429976	0.550212			8586.4	0.0588673	0			8622.07	0.0658811	0.0544971													7436.91	0.0226047	0.0512944			7385.05	0.131451	0.0470732
											7532.3	0.00061792	0.0157662			7580.03	0.117591	0.47011			8739.73	0.0517522	0.00205792																		7569.71	0.0252489	0			7516.93	0.113799	0.0588694
											7664.45	0.0878133	0.00231238			7713.02	0.0671353	0.096359			8893.05	0.100389	0.0122005																		7702.51	0.0123393	0.0114166			7648.8	0.0923753	0.0243712
																7846	0.0172753	0.0629975																							7835.32	0	0.00498472			7780.68	0.0764891	0.0447363
																7978.98	0.0479538	0.0270957																							7968.12	0.0247822	0.0215469			7912.55	0.0444744	0.0425106
																8111.96	0.0214452	0.0684166																							8100.92	0.023175	0.00771828
																8244.95	0.0357419	0.102456																							8233.72	0.0345292	0.0138286
																8377.93	0.00845893	0.0448772																							8366.52	0.0127022	0.00209037
																8510.91	0.0280574	0.0208298																							8499.33	0.0172646	0.0173661
																8643.9	0.0175136	0.0450466
																8776.88	0.0144755	0.00643522
																8909.86	0.0197176	0.0103302
																9042.85	0.0511705	0
																9175.83	0.00816108	0.0177815
																9308.81	0.0237088	0.03116
																9441.79	0.0179901	0.00355631
																9574.78	0	0.0181202

## Sheet: Ray 4
	PT3620_ Projection-11 LINES					PT3620_ Projection-11 LINES					PT3620_-12 LINES					PT3620_-13 LINES					PT3620-15 LINES					PT3620-15 LINES					PT3620_-14 LINES					PT3620_-16 LINES					PT3620_-16 LINES					PT3620_-17 LINES
	Distance::Distance!!R	Channel_1::ChA-T1!!R	Channel_2::ChA-T2!!R			Distance::Distance!!R	Channel_1::ChA-T1!!R	Channel_2::ChA-T2!!R			Distance::Distance!!R	Channel_1::ChA-T1!!R	Channel_2::ChA-T2!!R			Distance::Distance!!R	Channel_1::ChA-T1!!R	Channel_2::ChA-T2!!R			Distance::Distance!!R	Channel_1::ChA-T1!!R	Channel_2::ChA-T2!!R			Distance::Distance!!R	Channel_1::ChA-T1!!R	Channel_2::ChA-T2!!R			Distance::Distance!!R	Channel_1::ChA-T1!!R	Channel_2::ChA-T2!!R			Distance::Distance!!R	Channel_1::ChA-T1!!R	Channel_2::ChA-T2!!R			Distance::Distance!!R	Channel_1::ChA-T1!!R	Channel_2::ChA-T2!!R			Distance::Distance!!R	Channel_1::ChA-T1!!R	Channel_2::ChA-T2!!R
	nm					nm					nm					nm					nm					nm					nm					nm					nm					nm
	0	292.6	143			0	890.8	308			0	608.4	102.4			0	908	437.4			0	1183.4	424.4			0	290.6	33			0	603.8	389.2			0	760.8	374.8			0	305.4	115.8			0	517	103
	147.391	1703.2	692.4			148.225	2953.8	715			132.448	1434.4	271.2			132.134	1609.2	842.8			154.088	5006	1049.4			155.283	809.4	187.4			144.261	2264.4	676			132.516	1408.2	699.2			132.87	469.2	246			133.325	2665.8	357.6
	294.783	4427.8	1077.2			296.45	6223.4	1851.4			264.897	4017.4	758			264.268	3012.6	1066			308.176	4987	669.2			310.565	524.2	138.6			288.523	4086.8	1119			265.031	1979.2	702.2			265.741	1019.6	320.2			266.65	6875.8	1265.6
	442.174	3514.4	982.6			444.674	3053.4	1626.4			397.345	3651.8	869			396.403	3224.4	1112.2			462.264	1639	261.8			465.848	154.2	51			432.784	2114.8	502.2			397.547	1510.6	565.2			398.611	1019.6	320.2			399.975	6875.8	1265.6
	589.566	1853.2	712.8			592.899	1025.6	586			529.793	1684	579.4			528.537	1426.4	601.8			616.352	776.4	181.6			621.131	257.4	77.4			577.046	734.4	273.2			530.063	873.6	297			531.482	1836.4	757.2			533.3	5523.4	1715.8
	736.957	1363	559.2			741.124	1080.6	826.8			662.242	999	354.8			660.671	571.4	252			770.44	902	539.8			776.414	119.2	44			721.307	851.6	243.8			662.578	355.6	189.6			664.352	4231	1448			666.626	2430.2	970.4
	884.349	1197.8	563.8			889.349	1792.8	883.2			794.69	715.8	300			792.805	351.4	174.6			924.528	1608	775.4			931.696	189	66.6			865.569	493.2	290.2			795.094	273.6	175.6			797.223	1968.4	1217.8			799.951	1432.6	524.2
	1031.74	1590.6	704			1037.57	1894.6	955.8			927.138	665.8	376.4			924.939	469	215.8			1078.62	2033.8	845.8			1086.98	250.4	33.4			1009.83	524.2	268.4			927.61	239	201.4			930.093	562.6	512.2			933.276	907.4	430
	1179.13	1622.8	747.6			1185.8	1894.6	955.8			1059.59	996.8	483			1057.07	602.8	273.8			1232.7	2215.8	820.4			1242.26	373.8	30.8			1154.09	674	238.6			1060.13	253.8	241			1062.96	314.4	170			1066.6	1124.6	512.4
	1326.52	1542.2	706			1334.02	1482.6	731.4			1192.04	1411.4	676.6			1189.21	976.8	474.6			1386.79	2014.2	759.2			1397.54	373.8	30.8			1298.35	467.8	309.2			1192.64	414.6	196.6			1195.83	480	248			1199.93	2006	1018.4
	1473.91	1468.6	701.6			1482.25	1051.2	704			1324.48	1215	634.4			1321.34	905.4	683			1540.88	1459.2	667.2			1552.83	182	27			1442.61	399.4	243.6			1325.16	505.8	293.4			1328.7	399.2	260.4			1333.25	2498.2	997.4
	1621.31	1338.4	509.4			1630.47	944.8	524.4			1456.93	1167.4	708.8			1453.48	1071.4	917.8			1694.97	1290.6	507.4			1708.11	141.6	42			1586.88	426.2	254			1457.67	345	226.4			1461.57	434.8	268.8			1466.58	1763.6	1021.4
	1768.7	1053.2	484.2			1778.7	896.4	344.2			1589.38	1337.6	684.2			1585.61	1441.2	856			1849.06	1145.8	354.8			1863.39	170.2	73.4			1731.14	398.8	203			1590.19	473.8	224.6			1594.45	448	209.8			1599.9	1874.6	944
	1916.09	989.4	659.8			1926.92	1051.6	429			1721.83	1215.8	587.8			1717.74	998	745			2003.14	873.6	192.6			2018.68	284.4	59.4			1875.4	502.6	275.2			1722.7	372.2	212.8			1727.32	736.4	431.8			1733.23	1617.6	737.2
	2063.48	1299.4	978			2075.15	634.6	319.6			1854.28	1597.8	468.6			1849.88	852.2	636.8			2157.23	823.6	203.6			2173.96	266.2	50.2			2019.66	490.4	168.6			1855.22	310.2	181.8			1860.19	661	466.2			1866.55	1714.2	740.4
	2210.87	2039.8	811			2223.37	745	232.2			1986.73	796.2	407.8			1982.01	881.6	626.8			2311.32	1029.4	169			2329.24	555.4	205.2			2163.92	326.6	168.6			1987.73	262.4	185			1993.06	705	381.4			1999.88	1393.8	703
	2358.26	1973.8	641			2371.6	980.4	294.2			2119.17	832.8	377.6			2114.15	683.6	462.2			2465.41	962	225.2			2484.52	801.2	162			2308.18	362.6	144.4			2120.25	454	165.2			2125.93	816.2	300.4			2133.2	1393.8	703
	2505.65	1260.8	418			2519.82	1208.4	272			2251.62	737.6	264.2			2246.28	620.4	412.4			2619.49	1553.8	406.8			2639.81	1798.6	459			2452.44	495	235.2			2252.77	393.4	187			2258.8	599	261.8			2266.53	1196.6	624
	2653.05	700.8	254.8			2668.05	1591.6	469.2			2384.07	585	160			2378.42	762.6	307.6			2773.58	2051.6	729.8			2795.09	1013.4	324.8			2596.71	963.2	414.4			2385.28	445.8	198.4			2391.67	821	206.8			2399.85	809	500.4
	2800.44	793	265.6			2816.27	2969.6	831.8			2516.52	357	175.2			2510.55	545.6	288.4			2927.67	3614.2	853			2950.37	1905.8	604.2			2740.97	1614.6	601.6			2517.8	269.8	107.6			2524.54	624.8	200.2			2533.18	554.6	309.4
	2947.83	880.8	268.4			2964.5	3139.4	802.4			2648.97	471.6	143.2			2642.68	476.2	226			3081.76	4047.4	1005.2			3105.65	1794	467.6			2885.23	2778.2	1154.6			2650.31	371	125.8			2657.41	645	283			2666.5	496.6	181.2
	3095.22	1344.4	436.6			3112.72	3154.2	911.8			2781.42	363	158			2774.82	511.2	202.4			3235.85	3725.8	788			3260.94	3927.8	560.4			3029.49	2340.6	1187.2			2782.83	401.4	59.2			2790.28	580.2	394.4			2799.83	991.6	457.6
	3242.61	2318.2	772.4			3260.94	3337.2	1120			2913.86	1161.2	301.4			2906.95	552	238			3389.93	3497.6	852			3416.22	1530	384.6			3173.75	3688.4	1266.2			2915.34	270.6	89.8			2923.15	1103.4	449.8			2933.15	1617.6	573.2
	3390	2910.8	890.2			3409.17	3337.2	1120			3046.31	1396.4	397.2			3039.09	1130	573.4			3544.02	3362.8	917			3571.5	1702.2	679.6			3318.01	2523.2	1108.2			3047.86	521	127.4			3056.02	1655	614.6			3066.48	2565.4	893
	3537.4	2963	837.2			3557.39	3604	1138.4			3178.76	1974.4	446.2			3171.22	2148.6	1147			3698.11	3991.4	800.4			3726.79	866.4	386.8			3462.27	3013.6	1377.6			3180.38	377.6	129			3188.89	2012.4	580.6			3199.8	2565.4	893
	3684.79	3066.4	855.4			3705.62	2698.2	1080.8			3311.21	1745	587			3303.35	2216.8	1259.2			3852.2	4902.6	798			3882.07	1106.4	483.2			3606.54	2405.8	1128.8			3312.89	546.8	124			3321.76	1242.8	426			3333.13	3487	945.2
	3832.18	3023.4	1029.4			3853.84	2803.6	833.4			3443.66	1315.4	649.6			3435.49	2975.8	1312.2			4006.29	5468.2	880.2			4037.35	1106.4	483.2			3750.8	2235.4	959.4			3445.41	1407.8	435.6			3454.63	365.8	213.8			3466.45	2537	813.2
	3979.57	3170.8	987.6			4002.07	3113.8	891.4			3576.11	1868.8	683.2			3567.62	3367.6	1450.6			4160.37	3220	616.2			4192.63	749.4	189.6			3895.06	2638	1027.4			3577.92	1237	422.8			3587.5	391.4	171.8			3599.78	2678.8	942.4
	4126.96	3928.4	1085.6			4150.29	4666.6	859.4			3708.55	2712	719.2			3699.76	3907.8	1783			4314.46	1812.2	412.2			4347.92	603.2	86			4039.32	2638	1027.4			3710.44	940	324.2			3720.37	540	299.4			3733.1	2577.4	1031
	4274.35	3556.2	1218.6			4298.52	4838.2	1061.6			3841	2210.4	924			3831.89	4141.4	1930.4			4468.55	1812.2	412.2			4503.2	1028.6	181.4			4183.58	2829.6	1279.2			3842.95	1509.4	489.8			3853.24	1025.4	457.8			3866.43	3123	1151.8
	4421.74	4049	1536			4446.74	3866.4	1064.2			3973.45	1642	681.6			3964.03	4553.2	1863.6			4622.64	2277.8	516.2			4658.48	700	171.2			4327.84	2135.6	981.8			3975.47	1509.4	489.8			3986.11	1613.2	567.6			3999.75	2058.4	814.6
	4569.14	3769.2	1255.2			4594.97	3866.4	1064.2			4105.9	1836.4	673.2			4096.16	4277	1843			4776.73	2032.6	499.6			4813.76	532	112.6			4472.1	1513.6	770			4107.99	996	322.8			4118.98	2230.6	719.8			4133.08	2059.8	613
	4716.53	5165.4	1428.4			4743.19	4030.8	1348			4238.35	1653.8	746.4			4228.29	4124.4	2070			4930.81	2158	341.6			4969.05	532	112.6			4616.37	1555	604.4			4240.5	1099.8	404.2			4251.85	2263.6	689.6			4266.4	2596.4	801
	4863.92	5096	1571.8			4891.42	4556.2	1710.8			4370.8	3064.6	781.2			4360.43	4691.2	2028.2			5084.9	1054.2	175.8			5124.33	576.8	38.8			4760.63	813.6	364.2			4373.02	946.8	291.2			4384.72	2559.6	724.4			4399.73	2596.4	801
	5011.31	4802	1575.2			5039.64	5010	1607.4			4503.24	2155	783.2			4492.56	5045.4	2061.4			5238.99	576.8	158.6			5279.61	409.4	42.6			4904.89	646	240.6			4505.53	1024	283			4517.6	2277.2	884.4			4533.05	2820.8	843.4
	5158.7	4481.2	1384.8			5187.87	1851.2	831.2			4635.69	1923.6	851.4			4624.7	5056	2152.2			5393.08	414	84.6			5434.9	835.4	46.6			5049.15	659	186.8			4638.05	1194.4	393			4650.47	2501.8	797.6			4666.38	2530.6	925.4
	5306.09	3179.6	959.4			5336.09	1138.2	489.2			4768.14	2032.4	789.2			4756.83	4518.2	2202.4			5547.17	338.2	29.6			5590.18	472.8	72.6			5193.41	422.2	165.8			4770.56	939	301.2			4783.34	1834.8	710.8			4799.7	3105.8	978
	5453.48	2313.2	622.2			5484.32	414	215.6			4900.59	2015	754.8			4888.96	5034.8	2179.8			5701.25	319.2	83.2			5745.46	284.4	47.2			5337.67	616.8	186.4			4903.08	801	219.2			4916.21	1930	593.4			4933.03	2130.8	911.4
	5600.88	1567	594.6			5632.54	508	254.8			5033.04	1270.4	542.2			5021.1	4395.8	1622			5855.34	469.4	77.4			5900.74	267.4	23			5481.93	425.6	111.2			5035.6	1311	405.8			5049.08	2071.8	600			5066.35	1886.2	983.6
	5748.27	1819.8	674.4			5780.77	440	142.6			5165.49	1019	307.4			5153.23	3954.8	1429.6			6009.43	495.2	47.2			6056.03	156.4	19.6			5626.2	239.2	79.4			5168.11	1590	420.4			5181.95	1665	623.2			5199.68	1270.6	629.2
	5895.66	2049.6	829.2			5928.99	494.4	111.4			5297.93	919.6	277.2			5285.37	3716.6	1863.6			6163.52	397.8	32.4			6211.31	268	10.8			5770.46	294.4	87.6			5300.63	1347.2	479			5314.82	1777.4	699.8			5333	752.4	224
	6043.05	2080.2	645			6077.22	272	97.4			5430.38	556.8	172.8			5417.5	4842.4	1937.2			6317.61	604	26.4			6366.59	174.6	10			5914.72	186.4	62.6			5433.14	884.2	296.6			5447.69	2522.2	831			5466.33	514.2	89.4
	6190.44	1604.4	382.2			6225.44	480.2	53.6			5562.83	514.8	151.6			5549.64	3373.8	1523			6471.69	516.2	68.8			6521.87	272	43.8			6058.98	405.2	81.2			5565.66	630.4	154.2			5580.56	2509.2	718.8			5599.65	747.4	87.2
	6337.83	803.6	261.6			6373.66	1187.4	72.6			5695.28	400.2	99.8			5681.77	1753.4	783.6			6625.78	509.2	62.6			6677.16	293	14.2			6203.24	405.2	81.2			5698.17	413.2	108.2			5713.43	2456	574			5732.98	1013.8	63.8
	6485.22	824.4	410.8			6521.89	850.8	100.4			5827.73	404.2	92.4			5813.9	1025.4	345.4			6779.87	542.4	26.8			6832.44	253.8	20.2			6347.5	333.4	85.4			5830.69	299.8	106.2			5846.3	1119.8	429.6			5866.31	529.4	69.6
	6632.62	1753.8	584.4			6670.11	444.6	67.6			5960.18	345.8	75.8			5946.04	1025.4	345.4			6933.96	378.4	9.6			6987.72	413.4	22.4			6491.76	426	232.4			5963.2	303.2	126.4			5979.17	989	359.8			5999.63	478	60.4
	6780.01	1608.6	480.8			6818.34	364.8	106.4			6092.62	392.4	66.6			6078.17	672.4	265.6								7143.01	362.4	18.2			6636.03	1050.8	492			6095.72	340.2	68.4			6112.04	462.4	247.6			6132.96	578.4	44.6
	6927.4	1608.6	480.8			6966.56	271.8	61.6			6225.07	522.8	50.2			6210.31	429.4	212.4								7298.29	322	17.2			6780.29	1667.4	897			6228.24	232.4	56.4			6244.91	381.4	131			6266.28	453.6	82.6
	7074.79	633.2	303.8			7114.79	382.8	67			6357.52	317.6	61.2			6342.44	495.4	192.8								7453.57	168.6	38.2			6924.55	2061.6	1507.4			6360.75	192.2	40.4			6377.78	451.4	94.8			6399.61	406.8	49.2
	7222.18	449.2	103.6			7263.01	300.4	56.6			6489.97	220.6	54.4			6474.57	408.2	157													7068.81	1414.6	851			6493.27	269.8	74.4			6510.65	161.6	69.2			6532.93	484.2	31.6
	7369.57	440	77			7411.24	314	62.2			6622.42	280.2	104			6606.71	322.4	88.2													7213.07	1214	780.8			6625.78	203.6	58			6643.52	263.4	64			6666.26	717.6	52.6
	7516.96	392	54.2			7559.46	353.8	57.2			6754.87	239	68.8			6738.84	259	69.6													7357.33	482.4	470.6			6758.3	203.6	58			6776.39	263.4	64			6799.58	628	15.4
	7664.36	336.6	66.2								6887.31	196.6	48.2			6870.98	329.8	74.4													7501.59	572	312.8			6890.81	202	43.8			6909.26	188.8	73			6932.91	649.6	34.8
	7811.75	310.8	15.4								7019.76	419.4	80.6			7003.11	411.8	40.8													7645.86	277	293.6			7023.33	219	74.6			7042.13	231.8	40.6			7066.23	570.2	102.2
	7959.14	232.6	27.4													7135.25	298.6	25													7790.12	284.6	257.6			7155.85	271.4	175.8			7175	278	132.4			7199.56	423.8	33.4
	8106.53	263.8	52.6													7267.38	326.4	41.4																		7288.36	216.8	133.2			7307.87	321.2	26.8			7332.88	475.2	20.8
	8253.92	325.4	37.6																																	7420.88	284	18			7440.74	382.2	61.6			7466.21	391.8	35.6
	8401.31	361.2	41.4																																						7573.62	246.6	37.4
																																									7706.49	314	22.2
																																									7839.36	213.6	23
																																									7972.23	245	49
																																									8105.1	192.8	8.4
	PT3620_ Projection-11 LINES					PT3620_ Projection-11 LINES					PT3620_-12 LINES					PT3620_-13 LINES					PT3620-15 LINES					PT3620-15 LINES					PT3620_-14 LINES					PT3620_-16 LINES					PT3620_-16 LINES					PT3620_-17 LINES
	Distance::Distance!!R	Channel_1::ChA-T1!!R	Channel_2::ChA-T2!!R			Distance::Distance!!R	Channel_1::ChA-T1!!R	Channel_2::ChA-T2!!R			Distance::Distance!!R	Channel_1::ChA-T1!!R	Channel_2::ChA-T2!!R			Distance::Distance!!R	Channel_1::ChA-T1!!R	Channel_2::ChA-T2!!R			Distance::Distance!!R	Channel_1::ChA-T1!!R	Channel_2::ChA-T2!!R			Distance::Distance!!R	Channel_1::ChA-T1!!R	Channel_2::ChA-T2!!R			Distance::Distance!!R	Channel_1::ChA-T1!!R	Channel_2::ChA-T2!!R			Distance::Distance!!R	Channel_1::ChA-T1!!R	Channel_2::ChA-T2!!R			Distance::Distance!!R	Channel_1::ChA-T1!!R	Channel_2::ChA-T2!!R			Distance::Distance!!R	Channel_1::ChA-T1!!R	Channel_2::ChA-T2!!R
	nm					nm					nm					nm					nm					nm					nm					nm					nm					nm
	0	0.0121635	0.0818054			0	0.104006	0.141506			0	0.107778	0.0618863			0	0.135293	0.1894			0	0.167838	0.398923			0	0.0450034	0.0343489			0	0.107015	0.226052			0	0.318187	0.521485			0	0.0353369	0.0746041			0	0.0193091	0.0515173
	147.391	0.298127	0.43403			148.225	0.450635	0.367894			132.448	0.323964	0.254624			132.134	0.281468	0.375586			154.088	0.910235	1			155.283	0.181221	0.264934			144.261	0.532766	0.424557			132.516	0.68047	0.995615			132.87	0.0755885	0.165046			133.325	0.350709	0.201247
	294.783	0.85047	0.680728			296.45	1	1			264.897	1	0.810459			264.268	0.574025	0.478093			308.176	0.906545	0.634353			310.565	0.106338	0.192055			288.523	1	0.731174			265.031	1	1			265.741	0.210842	0.216588			266.65	1	0.735239
	442.174	0.665302	0.620079			444.674	0.46737	0.874847			397.345	0.904313	0.9372			396.403	0.618178	0.499311			462.264	0.256322	0.242547			465.848	0.00918973	0.0612306			432.784	0.494411	0.304264			397.547	0.737773	0.799766			398.611	0.210842	0.216588			399.975	1	0.735239
	589.566	0.328536	0.447109			592.899	0.126655	0.29614			529.793	0.38929	0.606531			528.537	0.24336	0.264903			616.352	0.0887939	0.165416			621.131	0.0362863	0.100657			577.046	0.140498	0.145764			530.063	0.381309	0.407776			531.482	0.411559	0.520144			533.3	0.791425	1
	736.957	0.22916	0.348634			741.124	0.135896	0.430081			662.242	0.210008	0.35008			660.671	0.065124	0.104253			770.44	0.113187	0.509906			776.414	0	0.0507766			721.307	0.170547	0.125415			662.578	0.0914382	0.250804			664.352	1	1			666.626	0.314374	0.561633
	884.349	0.19567	0.351584			889.349	0.255562	0.461453			794.69	0.135888	0.287509			792.805	0.019262	0.0687058			924.528	0.250301	0.736488			931.696	0.0183269	0.0845281			865.569	0.0786586	0.15753			795.094	0.0455512	0.230342			797.223	0.443997	0.840094			799.951	0.160518	0.299224
	1031.74	0.2753	0.441467			1037.57	0.272666	0.501836			927.138	0.122802	0.374743			924.939	0.0437774	0.0876274			1078.62	0.332997	0.804193			1086.98	0.0344484	0.0349462			1009.83	0.0866065	0.142442			927.61	0.0261891	0.26805			930.093	0.0985403	0.349958			933.276	0.0795188	0.243825
	1179.13	0.281828	0.469419			1185.8	0.272666	0.501836			1059.59	0.209433	0.49646			1057.07	0.0716698	0.114265			1232.7	0.368343	0.779765			1242.26	0.0668487	0.0310633			1154.09	0.125013	0.121816			1060.13	0.0344712	0.325928			1062.96	0.0375485	0.112253			1066.6	0.113017	0.292284
	1326.52	0.265488	0.442749			1334.02	0.203441	0.377016			1192.04	0.317944	0.717515			1189.21	0.149635	0.206485			1386.79	0.32919	0.720908			1397.54	0.0668487	0.0310633			1298.35	0.0721464	0.170681			1192.64	0.124454	0.261035			1195.83	0.0782425	0.166435			1199.93	0.248951	0.589861
	1473.91	0.250568	0.439928			1482.25	0.130956	0.361776			1324.48	0.266541	0.669331			1321.34	0.134751	0.302195			1540.88	0.221402	0.632429			1552.83	0.016489	0.0253883			1442.61	0.0546098	0.125277			1325.16	0.17549	0.402514			1328.7	0.058387	0.175049			1333.25	0.324861	0.577511
	1621.31	0.224173	0.316707			1630.47	0.113079	0.261876			1456.93	0.254083	0.754282			1453.48	0.169356	0.41003			1694.97	0.188658	0.478746			1708.11	0.00588143	0.0477897			1586.88	0.0614809	0.132475			1457.67	0.0855064	0.304589			1461.57	0.0671352	0.180884			1466.58	0.211567	0.591625
	1768.7	0.166356	0.300551			1778.7	0.104947	0.161642			1589.38	0.298629	0.726193			1585.61	0.246446	0.381648			1849.06	0.160536	0.331987			1863.39	0.0133907	0.0946834			1731.14	0.054456	0.0971761			1590.19	0.157583	0.301958			1594.45	0.0703789	0.1399			1599.9	0.228686	0.546107
	1916.09	0.153422	0.41313			1926.92	0.131024	0.208811			1721.83	0.26675	0.616122			1717.74	0.154055	0.33067			2003.14	0.107671	0.175995			2018.68	0.0433755	0.0737754			1875.4	0.0810686	0.147148			1722.7	0.100727	0.284712			1727.32	0.141249	0.294109			1733.23	0.18905	0.424488
	2063.48	0.216267	0.61713			2075.15	0.0609584	0.147959			1854.28	0.366729	0.480018			1849.88	0.123661	0.280977			2157.23	0.0979608	0.186574			2173.96	0.0385969	0.0600358			2019.66	0.0779407	0.0733666			1855.22	0.0660325	0.239404			1860.19	0.122721	0.318005			1866.55	0.203948	0.42637
	2210.87	0.366364	0.510065			2223.37	0.079508	0.0993436			1986.73	0.15693	0.410596			1982.01	0.129789	0.276385			2311.32	0.13793	0.153299			2329.24	0.11453	0.291517			2163.92	0.035945	0.0733666			1987.73	0.0392837	0.244081			1993.06	0.133533	0.2591			1999.88	0.154534	0.404375
	2358.26	0.352984	0.401077			2371.6	0.11906	0.13383			2119.17	0.16651	0.376113			2114.15	0.0885137	0.20079			2465.41	0.12484	0.207348			2484.52	0.179068	0.227001			2308.18	0.0451749	0.0566168			2120.25	0.146503	0.215142			2125.93	0.160859	0.202834			2133.2	0.154534	0.404375
	2505.65	0.208441	0.25811			2519.82	0.157369	0.121482			2251.62	0.141593	0.246632			2246.28	0.0753388	0.177919			2619.49	0.239775	0.381997			2639.81	0.440949	0.67055			2452.44	0.0791201	0.119463			2252.77	0.112591	0.247004			2258.8	0.107485	0.176021			2266.53	0.124121	0.357916
	2653.05	0.0949157	0.153481			2668.05	0.221755	0.231171			2384.07	0.101654	0.127655			2378.42	0.104982	0.129788			2773.58	0.336454	0.692633			2795.09	0.234784	0.470131			2596.71	0.199159	0.243494			2385.28	0.141914	0.263666			2391.67	0.162039	0.137816			2399.85	0.064343	0.285227
	2800.44	0.113607	0.160405			2816.27	0.45329	0.432862			2516.52	0.0419807	0.14501			2510.55	0.0597457	0.12097			2927.67	0.63993	0.811118			2950.37	0.469096	0.887395			2740.97	0.366168	0.373062			2517.8	0.0434247	0.130956			2524.54	0.113825	0.133231			2533.18	0.025108	0.1729
	2947.83	0.131406	0.1622			2964.5	0.48182	0.416509			2648.97	0.0719745	0.108472			2642.68	0.0452783	0.0923119			3081.76	0.724063	0.957492			3105.65	0.439742	0.683393			2885.23	0.664496	0.755814			2650.31	0.100056	0.157556			2657.41	0.118789	0.190747			2666.5	0.0161629	0.0975065
	3095.22	0.225389	0.270035			3112.72	0.484307	0.477361			2781.42	0.0435511	0.125371			2774.82	0.0525745	0.0814733			3235.85	0.661604	0.748606			3260.94	1	0.821983			3029.49	0.552302	0.778378			2782.83	0.117068	0.0602163			2790.28	0.102865	0.26813			2799.83	0.0925046	0.260056
	3242.61	0.422802	0.485319			3260.94	0.515055	0.593169			2913.86	0.25246	0.289107			2906.95	0.0610798	0.0978231			3389.93	0.617285	0.810156			3416.22	0.370425	0.559438			3173.75	0.897857	0.833056			2915.34	0.0438724	0.10494			2923.15	0.231435	0.306613			2933.15	0.18905	0.32804
	3390	0.542937	0.560841			3409.17	0.515055	0.593169			3046.31	0.314018	0.398493			3039.09	0.181572	0.25186			3544.02	0.591105	0.872668			3571.5	0.415638	1			3318.01	0.599118	0.723699			3047.86	0.183996	0.159895			3056.02	0.366983	0.421089			3066.48	0.335225	0.516114
	3537.4	0.553519	0.526862			3557.39	0.559883	0.603404			3178.76	0.465295	0.454442			3171.22	0.393913	0.515293			3698.11	0.713187	0.760531			3726.79	0.196188	0.562724			3462.27	0.724849	0.910161			3180.38	0.103749	0.162233			3188.89	0.454809	0.397472			3199.8	0.335225	0.516114
	3684.79	0.574481	0.538531			3705.62	0.407689	0.571365			3311.21	0.405255	0.615209			3303.35	0.40813	0.566823			3852.2	0.890153	0.758223			3882.07	0.259203	0.706691			3606.54	0.569019	0.737957			3312.89	0.198433	0.154925			3321.76	0.26569	0.290081			3333.13	0.47736	0.546813
	3832.18	0.565764	0.650083			3853.84	0.425398	0.433752			3443.66	0.292818	0.686686			3435.49	0.566354	0.591164			4006.29	1	0.837276			4037.35	0.259203	0.706691			3750.8	0.525331	0.620709			3445.41	0.680246	0.610348			3454.63	0.0501794	0.142679			3466.45	0.330845	0.469184
	3979.57	0.595645	0.623285			4002.07	0.477519	0.466014			3576.11	0.437657	0.725051			3567.62	0.64803	0.654726			4160.37	0.563372	0.583381			4192.63	0.165468	0.26822			3895.06	0.628551	0.667774			3577.92	0.584667	0.59164			3587.5	0.0564702	0.113504			3599.78	0.352714	0.545166
	4126.96	0.74923	0.686114			4150.29	0.738423	0.448214			3708.55	0.658344	0.766157			3699.76	0.760642	0.807385			4314.46	0.289959	0.38719			4347.92	0.127081	0.113501			4039.32	0.628551	0.667774			3710.44	0.418467	0.44753			3720.37	0.0929867	0.202139			3733.1	0.337076	0.597271
	4274.35	0.673776	0.771381			4298.52	0.767256	0.560685			3841	0.527062	1			3831.89	0.809339	0.87508			4468.55	0.289959	0.38719			4503.2	0.238775	0.255974			4183.58	0.677674	0.842054			3842.95	0.737101	0.689564			3853.24	0.212267	0.31217			3866.43	0.421221	0.668313
	4421.74	0.773678	0.974869			4446.74	0.603972	0.562131			3973.45	0.378298	0.723224			3964.03	0.895184	0.844402			4622.64	0.380385	0.487209			4658.48	0.152497	0.240741			4327.84	0.499744	0.636213			3975.47	0.737101	0.689564			3986.11	0.356711	0.388441			3999.75	0.257033	0.470007
	4569.14	0.716956	0.794845			4594.97	0.603972	0.562131			4105.9	0.429177	0.713633			4096.16	0.837607	0.834941			4776.73	0.332764	0.471244			4813.76	0.108386	0.153226			4472.1	0.340273	0.489618			4107.99	0.449804	0.445484			4118.98	0.508429	0.494165			4133.08	0.257249	0.351447
	4716.53	1	0.905885			4743.19	0.631595	0.719991			4238.35	0.381386	0.797214			4228.29	0.805795	0.939194			4930.81	0.357118	0.319292			4969.05	0.108386	0.153226			4616.37	0.350887	0.375			4240.5	0.50789	0.564455			4251.85	0.516538	0.473187			4266.4	0.340006	0.462009
	4863.92	0.985931	0.99782			4891.42	0.719874	0.921793			4370.8	0.750628	0.836949			4360.43	0.923952	0.919996			5084.9	0.142746	0.159838			5124.33	0.120149	0.0430108			4760.63	0.160804	0.208749			4373.02	0.422272	0.399298			4384.72	0.589276	0.49736			4399.73	0.340006	0.462009
	5011.31	0.92633	1			5039.64	0.796122	0.864279			4503.24	0.512563	0.839233			4492.56	0.99779	0.935244			5238.99	0.0500291	0.143297			5279.61	0.076196	0.0486858			4904.89	0.117834	0.1232			4505.53	0.465473	0.387314			4517.6	0.51988	0.608502			4533.05	0.374614	0.486944
	5158.7	0.861296	0.877933			5187.87	0.265374	0.432529			4635.69	0.452	0.917104			4624.7	1	0.976945			5393.08	0.0184113	0.0721293			5434.9	0.188048	0.0546595			5049.15	0.121167	0.0859635			4638.05	0.560828	0.548085			4650.47	0.575072	0.548208			4666.38	0.329858	0.535168
	5306.09	0.597429	0.605206			5336.09	0.145574	0.242296			4768.14	0.480475	0.846084			4756.83	0.887888	1			5547.17	0.00369004	0.0192345			5590.18	0.0928425	0.0934886			5193.41	0.0604553	0.0714286			4770.56	0.417907	0.413914			4783.34	0.411166	0.487913			4799.7	0.418569	0.566102
	5453.48	0.421789	0.389024			5484.32	0.0238927	0.0901101			4900.59	0.475921	0.806805			4888.96	0.995581	0.989621			5701.25	0	0.0707828			5745.46	0.0433755	0.0555556			5337.67	0.110348	0.0856866			4903.08	0.340683	0.294066			4916.21	0.43456	0.406363			4933.03	0.268199	0.526935
	5600.88	0.270516	0.37133			5632.54	0.0396868	0.111915			5033.04	0.281041	0.564056			5021.1	0.862372	0.733444			5855.34	0.0291707	0.0652048			5900.74	0.0389119	0.0194146			5481.93	0.061327	0.0336379			5035.6	0.626077	0.566793			5049.08	0.469406	0.410947			5066.35	0.230475	0.569395
	5748.27	0.321765	0.42249			5780.77	0.0282613	0.049505			5165.49	0.215243	0.295958			5153.23	0.77044	0.645081			6009.43	0.0341814	0.0361608			6056.03	0.00976737	0.0143369			5626.2	0.0135371	0.0116279			5168.11	0.782205	0.588132			5181.95	0.36944	0.427063			5199.68	0.135534	0.360974
	5895.66	0.368351	0.521734			5928.99	0.0374017	0.0321504			5297.93	0.189227	0.261475			5285.37	0.720784	0.844402			6163.52	0.0152651	0.0219273			6211.31	0.0390695	0.00119474			5770.46	0.0276895	0.0173034			5300.63	0.646335	0.67378			5314.82	0.397061	0.480272			5333	0.0556138	0.122677
	6043.05	0.374554	0.403641			6077.22	3.36044e-05	0.0243631			5430.38	0.0942735	0.14227			5417.5	0.955472	0.878203			6317.61	0.0553117	0.016157			6366.59	0.014546	0			5914.72	0	0			5433.14	0.387241	0.407191			5447.69	0.580086	0.571409			5466.33	0.0188772	0.0435192
	6190.44	0.278098	0.235158			6225.44	0.0350158	0			5562.83	0.083281	0.118063			5549.64	0.649322	0.687976			6471.69	0.0382599	0.056934			6521.87	0.0401197	0.0504779			6058.98	0.0560968	0.0128738			5565.66	0.245215	0.199065			5580.56	0.576891	0.49347			5599.65	0.0548427	0.0422254
	6337.83	0.115756	0.157841			6373.66	0.153841	0.0105685			5695.28	0.0532873	0.0589176			5681.77	0.311528	0.348397			6625.78	0.0369004	0.0509713			6677.16	0.0456336	0.0062724			6203.24	0.0560968	0.0128738			5698.17	0.123671	0.131833			5713.43	0.563818	0.392887			5732.98	0.0959284	0.0284639
	6485.22	0.119972	0.253494			6521.89	0.0972848	0.0260318			5827.73	0.0543342	0.0504681			5813.9	0.159767	0.147148			6779.87	0.0433482	0.0165416			6832.44	0.0353411	0.015233			6347.5	0.0376884	0.0157807			5830.69	0.0602126	0.12891			5846.3	0.235465	0.292581			5866.31	0.0212215	0.0318749
	6632.62	0.308385	0.36479			6670.11	0.0290342	0.0077873			5960.18	0.0390494	0.031514			5946.04	0.159767	0.147148			6933.96	0.0114974	0			6987.72	0.0772462	0.0185185			6491.76	0.0614296	0.117525			5963.2	0.0621153	0.158433			5979.17	0.203322	0.244096			5999.63	0.0132943	0.0264644
	6780.01	0.278949	0.298372			6818.34	0.0156261	0.0293692			6092.62	0.0512458	0.0210094			6078.17	0.0861789	0.110499								7143.01	0.0638555	0.0122461			6636.03	0.221618	0.297204			6095.72	0.0828204	0.0736627			6112.04	0.0739175	0.166157			6132.96	0.0287785	0.0171724
	6927.4	0.278949	0.298372			6966.56	0	0.00444988			6225.07	0.0853748	0.00228363			6210.31	0.0355222	0.086066								7298.29	0.0532479	0.0107527			6780.29	0.379705	0.577519			6228.24	0.0224958	0.0561239			6244.91	0.0540129	0.0851625			6266.28	0.00953115	0.0395201
	7074.79	0.0812115	0.184895			7114.79	0.0186504	0.00745355			6357.52	0.0316688	0.0148436			6342.44	0.0492808	0.0770644								7453.57	0.0129706	0.0421147			6924.55	0.480771	1			6360.75	0	0.032739			6377.78	0.0712144	0.0600167			6399.61	0.00231339	0.0198777
	7222.18	0.0439102	0.0565457			7263.01	0.00480543	0.00166871			6489.97	0.00628141	0.00707924			6474.57	0.0311028	0.0606228													7068.81	0.314891	0.545681			6493.27	0.0434247	0.082432			6510.65	0	0.042234			6532.93	0.0142505	0.00952717
	7369.57	0.0420451	0.0394922			7411.24	0.00709053	0.00478362			6622.42	0.0218802	0.0637132			6606.71	0.0132166	0.0290254													7213.07	0.26346	0.497093			6625.78	0.00637941	0.0584624			6643.52	0.025016	0.0386218			6666.26	0.0502468	0.0218772
	7516.96	0.0323143	0.024875			7559.46	0.0137778	0.00200245			6754.87	0.0110972	0.0235214			6738.84	0	0.0204831													7357.33	0.0758897	0.282392			6758.3	0.00637941	0.0584624			6776.39	0.025016	0.0386218			6799.58	0.0364281	0
	7664.36	0.0210834	0.0325683								6887.31	0	0			6870.98	0.0147592	0.0226876													7501.59	0.0988617	0.173173			6890.81	0.00548405	0.0377083			6909.26	0.00668403	0.0448736			6932.91	0.0397594	0.0114091
	7811.75	0.0158531	0								7019.76	0.0583124	0.0369947			7003.11	0.0318532	0.00725636													7645.86	0.0232284	0.159884			7023.33	0.0149972	0.0827243			7042.13	0.0172507	0.0223673			7066.23	0.0275139	0.0510468
	7959.14	0	0.00769329													7135.25	0.00825516	0													7790.12	0.0251769	0.134967			7155.85	0.0443201	0.230634			7175	0.0286037	0.086135			7199.56	0.00493523	0.0105857
	8106.53	0.00632501	0.0238492													7267.38	0.0140504	0.00753192																		7288.36	0.0137661	0.168372			7307.87	0.0392195	0.0127813			7332.88	0.0128624	0.00317572
	8253.92	0.0188128	0.0142326																																	7420.88	0.051371	0			7440.74	0.0542095	0.0369547			7466.21	0	0.0118796
	8401.31	0.0260704	0.0166688																																						7573.62	0.0208876	0.0201445
																																									7706.49	0.0374502	0.009586
																																									7839.36	0.0127783	0.0101417
																																									7972.23	0.0204944	0.0282023
																																									8105.1	0.00766698	0

## Sheet: Ray 5
	PT3620_ Projection-11 LINES					PT3620_ Projection-11 LINES					PT3620_-12 LINES					PT3620_-13 LINES					PT3620-15 LINES					PT3620-15 LINES					PT3620_-14 LINES					PT3620_-17 LINES					PT3620_-17 LINES					PT3620_-18 LINES
	Distance::Distance!!R	Channel_1::ChA-T1!!R	Channel_2::ChA-T2!!R			Distance::Distance!!R	Channel_1::ChA-T1!!R	Channel_2::ChA-T2!!R			Distance::Distance!!R	Channel_1::ChA-T1!!R	Channel_2::ChA-T2!!R			Distance::Distance!!R	Channel_1::ChA-T1!!R	Channel_2::ChA-T2!!R			Distance::Distance!!R	Channel_1::ChA-T1!!R	Channel_2::ChA-T2!!R			Distance::Distance!!R	Channel_1::ChA-T1!!R	Channel_2::ChA-T2!!R			Distance::Distance!!R	Channel_1::ChA-T1!!R	Channel_2::ChA-T2!!R			Distance::Distance!!R	Channel_1::ChA-T1!!R	Channel_2::ChA-T2!!R			Distance::Distance!!R	Channel_1::ChA-T1!!R	Channel_2::ChA-T2!!R			Distance::Distance!!R	Channel_1::ChA-T1!!R	Channel_2::ChA-T2!!R
	nm					nm					nm					nm					nm					nm					nm					nm					nm					nm
	0	350.6	400			0	586.2	381.2			0	245.8	96.4			0	286.4	161.2			0	480.2	305.2			0	471	367.6			0	669.4	290.8			0	536.8	208.6			0	317.2	234.4			0	155.6	197.2
	146.872	789	845.6			149.559	742.8	557.4			134.036	866.4	229.4			133.595	358.6	299.8			155.385	1386.2	443.6			152.956	1314.8	664.6			143.146	1317.6	588.2			133.54	1237.2	487.4			133.975	580.8	358			133.357	602	276
	293.744	1317.8	1131.6			299.117	1902.2	1093.2			268.073	3474	995.6			267.189	542.2	567.4			310.77	2484.4	586.2			305.913	869.4	329.4			286.292	2218.6	932.6			267.079	1440.6	675.8			267.951	1188.8	503.4			266.715	898	684
	440.616	1362.4	1183.8			448.676	1366.8	901.8			402.109	3474	995.6			400.784	556.8	872.4			466.156	772.8	316.8			458.869	869.4	329.4			429.438	2218.6	932.6			400.619	683	515.2			401.926	675.2	600.2			400.072	898	684
	587.488	1075.4	970.8			598.235	1366.8	901.8			536.145	2955.2	876.2			534.379	598.4	882.8			621.541	558.2	233.6			611.826	465.4	187.4			572.583	1393.4	543			534.159	436.8	291			535.902	574	397.8			533.429	962	1032
	734.359	678	692.8			747.793	891.2	530.6			670.182	1916.4	778.4			667.973	569.6	727.4			776.926	558.2	233.6			764.782	591.2	142.8			715.729	714.6	398.4			667.699	436.8	291			669.877	579.4	538			666.786	1154.6	959.4
	881.231	620.8	666.4			897.352	1025.2	334			804.218	2463.4	1265.4			801.568	429.2	654.2			932.311	911.6	379.6			917.738	544.2	228			858.875	777.6	448.2			801.238	486	286.2			803.853	1065	758.6			800.144	2115.6	1184
	1028.1	1053.8	1010.2			1046.91	1390.4	571.4			938.254	2675	1432.2			935.163	327.6	442.6			1087.7	894.8	366.6			1070.69	825	324.8			1002.02	913.4	590.4			934.778	698.4	371.2			937.828	1540.8	958.6			933.501	1566.8	1293.6
	1174.98	851.2	799.8			1196.47	1350.2	589.8			1072.29	3144.2	1455.4			1068.76	399	771			1243.08	1083.2	330.2			1223.65	837.8	407.4			1145.17	1067.2	908.8			1068.32	931.8	497.2			1071.8	1384.6	755			1066.86	1566.8	1293.6
	1321.85	1118.6	836.4			1346.03	958.6	464.6			1206.33	2880.4	1469			1202.35	351.2	780.6			1398.47	893.2	339.4			1376.61	1217	451.8			1288.31	1343.8	1033.6			1201.86	954.2	538.4			1205.78	987	746.6			1200.22	1371.4	1359.2
	1468.72	1153.4	1101.8			1495.59	560.6	339			1340.36	2810.6	1694.8			1335.95	491.6	631.6			1553.85	790	408			1529.56	737.2	433.6			1431.46	1291.8	897			1335.4	831.4	422.4			1339.75	987	746.6			1333.57	1396	1169.8
	1615.59	1247.4	944.8			1645.15	814.8	442.2			1474.4	3073.2	1416			1469.54	565.6	1053.2			1709.24	1379	504.8			1682.52	697.8	337			1574.6	1369.2	815.2			1468.94	1010.4	619			1473.73	1124.4	842.4			1466.93	1396	1169.8
	1762.46	1335.8	1019.2			1794.7	1421.2	609.6			1608.44	2531	1357.2			1603.14	1051	1114			1864.62	1162.6	554.8			1835.48	520.6	379.6			1717.75	1369.2	815.2			1602.48	1032	470.4			1607.71	1725.6	1296.4			1600.29	453.2	379.6
	1909.33	1104.2	797.8			1944.26	1685.4	783.8			1742.47	2038.4	1250.2			1736.73	1231.2	1663.2			2020.01	1163	507.2			1988.43	776.6	383			1860.9	1148.2	669.6			1736.02	669.2	419.4			1741.68	2707	1404.4			1733.64	633.2	387.2
	2056.21	807.2	507.2			2093.82	1212.8	555.8			1876.51	1911	975			1870.33	969.6	1630			2175.39	1291.6	443.8			2141.39	1392.4	626.2			2004.04	898.4	548			1869.56	489.8	338.2			1875.66	3245.2	1868.2			1867	891.8	595
	2203.08	564.4	540.8			2243.38	777.4	366.2			2010.54	1410.6	774.8			2003.92	687.4	1227			2330.78	1410.8	629			2294.35	3605.6	1245.4			2147.19	804	423.8			2003.1	425.8	245.4			2009.63	4618	1761.6			2000.36	1670.8	1429.8
	2349.95	514.8	662			2392.94	836.4	485			2144.58	1500.8	762			2137.51	1067.2	1195.2			2486.16	2890.4	1004			2447.3	4292	1443.6			2290.33	1116.8	482.6			2136.64	490.6	269.4			2143.61	4523	2238			2133.72	1670.8	1429.8
	2496.82	815.2	781.6			2542.5	967	582.6			2278.62	2190.6	991.6			2271.11	1630.2	1663.6			2641.55	2890.4	1004			2600.26	3965.2	1403.4			2433.48	1231.2	487.8			2270.18	568.4	201.2			2277.58	6068.2	2574.8			2267.07	1353.2	1319.2
	2643.69	1197.6	955.4			2692.06	967	582.6			2412.65	2414.8	1271.6			2404.7	2447.4	1888			2796.93	3043.4	1119.6			2753.21	3670.4	1363.4			2576.63	1682.2	837.4			2403.71	568.4	201.2			2411.56	5875.6	2949.6			2400.43	1312	1191
	2790.57	1528	1102.2			2841.61	1773.4	801.4			2546.69	3146.6	1269.6			2538.3	2102.8	1904.8			2952.32	4452.6	1444.6			2906.17	3670.4	1363.4			2719.77	1597	881.8			2537.25	846.8	331.4			2545.53	2993.4	1473.6			2533.79	2239.6	1646.4
	2937.44	1284.2	892.2			2991.17	2800	1198.2			2680.73	3222.2	1371.8			2671.89	2102.8	1904.8			3107.7	5287.6	1352.4			3059.13	3293.4	1183.6			2862.92	1917.2	917			2670.79	1504	593.2			2679.51	3905.6	1641.4			2667.15	2235.8	1890.6
	3084.31	1464.8	943.4			3140.73	2578.8	1295.2			2814.76	3222.2	1371.8			2805.49	1497.8	1552			3263.09	3313	1143.6			3212.08	2642	973.2			3006.06	1637	770.6			2804.33	2795.4	947.6			2813.48	4531.4	1794.2			2800.5	1877	1496
	3231.18	1701.8	1124			3290.29	1824.4	881.8			2948.8	3683.6	1761.2			2939.08	1560	1649.4			3418.47	2819.2	828			3365.04	3877	1053			3149.21	1698.6	916.6			2937.87	3662.6	880.2			2947.46	4004	1543.4			2933.86	1501.6	1219.8
	3378.05	1861.6	1194.8			3439.85	1826.2	912.2			3082.84	3686.4	1597.2			3072.68	2047.2	1825.4			3573.86	3236.4	752.6			3518	4132.8	1269.6			3292.35	1873.2	1018.2			3071.41	2960.8	958			3081.44	3374.8	1596.4			3067.22	1219.2	914
	3524.93	2073.8	1142.6			3589.41	1784.8	880.2			3216.87	3914	1399.8			3206.27	1589.2	1959.2			3729.24	3292	945.2			3670.95	3482	1288.2			3435.5	2213	1111.4			3204.95	3056.8	1186.2			3215.41	3039	1410.4			3200.57	1174.6	850.6
	3671.8	1441.2	1014.4			3738.97	1784.8	880.2			3350.91	3640.2	1655.8			3339.87	1655.6	1954.2			3884.63	3542.6	911.6			3823.91	2989.2	961.8			3578.65	1883.2	957.2			3338.49	3051.2	1054.8			3349.39	2961.8	1169.6			3333.93	1507	1026.2
	3818.67	1556	1147.6			3888.53	2022.2	922.2			3484.94	4265.6	1711.8			3473.46	1678.6	1578.2			4040.01	3384.2	857.8			3976.87	1481.6	605.2			3721.79	1596.8	681.4			3472.03	3290.4	868			3483.36	4101.6	1579			3467.29	2572.6	1511
	3965.54	1798.6	1151			4038.08	2222.4	852.2			3618.98	3377.6	1545.8			3607.06	1307.2	1408.8			4195.4	3326	580.2			4129.82	2146	713.8			3864.94	1374.4	658.6			3605.57	3584.2	900.4			3617.34	4149.6	1358.8			3600.65	3098.2	1912.2
	4112.41	2328.6	1216			4187.64	2057.4	819.6			3753.02	2695	1188			3740.65	1159	958.8			4350.79	1439	289			4282.78	2180.2	678			4008.08	1195.4	562.8			3739.11	4055	977.6			3751.31	3411.6	978.8			3734	3404.2	1750
	4259.28	802.6	641.8			4337.2	1457.8	546.2			3887.05	2350	891			3874.25	803.6	1092.2			4506.17	1102.6	222			4435.74	1512.2	607.8			4151.23	1211.4	538.4			3872.65	3281.8	1063.6			3885.29	3411.6	978.8			3867.36	3019	1820.6
	4406.16	876.8	308.4			4486.76	622.6	283			4021.09	1805.6	750.8			4007.84	906.8	870.8			4661.56	1029	126.2			4588.69	960	391.4			4294.38	985.8	276.2			4006.19	3389.2	827			4019.26	3017.4	951.8			4000.72	2645.8	1625.6
	4553.03	454.2	183.8			4636.32	407.6	146.8			4155.13	1480	619.8			4141.43	575.2	605.4			4816.94	1055.4	99.2			4741.65	499	320.8			4437.52	367.6	246.6			4139.73	3330.2	829.8			4153.24	3015.2	1160.2			4134.08	2395	1375.8
	4699.9	330.8	81.4			4785.88	407.6	146.8			4289.16	2158	725.6			4275.03	542.2	562.4			4972.33	1027.4	77.8			4894.6	298.6	94			4580.67	334.8	157.6			4273.27	2838.4	946.2			4287.21	2332.4	776.6			4267.43	2791.8	1455
	4846.77	289.4	53.4			4935.44	366.6	114.4			4423.2	1118.2	498.2			4408.62	431.6	459			5127.71	902.6	36.6			5047.56	503.2	63.6			4723.81	334.8	157.6			4406.81	1926.6	431			4421.19	1104.2	325.6			4400.79	2078.2	1559
	4993.64	282.6	94			5084.99	444	83			4557.23	587	216			4542.22	240.4	256.4			5283.1	539.6	63.2			5200.52	408	85.6			4866.96	385	213.4			4540.35	731.6	205.8			4555.17	821.2	305.4			4534.15	3846.8	2118.6
	5140.52	253.8	105.2			5234.55	444	83			4691.27	353	147.6			4675.81	296	134			5438.48	680.8	104.6			5353.47	385.2	103.8			5010.11	529.8	103.6			4673.89	731.6	205.8			4689.14	700.4	120			4667.5	5906.2	3019
	5287.39	193	119			5384.11	344.2	41.6			4825.31	302.6	146.8			4809.41	272	133.8			5593.87	704.8	58.6			5506.43	252.2	33.4			5153.25	385	120.8			4807.43	438.4	90.6			4823.12	468.6	86.4			4800.86	4055.4	2723.4
	5434.26	312.8	47.4			5533.67	420.4	48.4			4959.34	424.2	110.6			4943	234.4	117.2			5749.25	579	42.6			5659.39	192	16.6			5296.4	253.8	75.8			4940.97	374.8	48.6			4957.09	362.2	55.8			4934.22	3073.2	2171.4
	5581.13	219.4	37.8			5683.23	228.2	48			5093.38	729.6	212.6			5076.6	136.6	63.6			5904.64	390	41.2			5812.34	254.2	38.4			5439.54	268.2	41			5074.51	374.8	48.6			5091.07	362.2	55.8			5067.58	3258	1575.4
	5728	145.6	21			5832.79	221.8	83.8			5227.42	242.8	106.6			5210.19	139.2	47			6060.02	444.8	88			5965.3	210.8	31.2			5582.69	504.4	62.6			5208.05	326.2	78.6			5225.04	227.8	57.8			5200.93	2769.2	1487
	5874.88	139.4	24.4			5982.35	359	55.2			5361.45	374	63.2			5343.79	178.6	45.8			6215.41	480.6	90.8			6118.26	291.6	43.6			5725.83	306.6	82.2			5341.59	372.4	34.8			5359.02	340.6	40.8			5334.29	2117.8	1352.4
	6021.75	293.6	75.8								5495.49	469.4	96.4			5477.38	155.6	36.2								6271.21	177.8	24.2			5868.98	240.4	93.4			5475.13	369.8	36.2			5492.99	415	45.2			5467.65	2364.8	1334
	6168.62	171.4	34.8								5629.52	421.8	60.4			5610.98	131	72.8								6424.17	191.4	8.8			6012.13	175.8	65			5608.67	415.4	39.2			5626.97	402.6	30.6			5601.01	2023.2	1120.8
	6315.49	191	13.6								5763.56	197.8	84			5744.57	259	47								6577.12	195.4	6.4			6155.27	276.8	39			5742.21	281	54.8			5760.94	321.2	35			5734.36	960.4	579.8
											5897.6	380.2	42.2			5878.17	153.8	43.6								6730.08	402.2	19			6298.42	245.4	36			5875.75	346.2	30.4			5894.92	252.4	68.4			5867.72	1122	625.8
											6031.63	161.4	50.2			6011.76	227	20.8								6883.04	243	14.6			6441.56	178.4	79.2			6009.29	346.2	30.4			6028.9	260.2	48.8			6001.08	476.2	239.6
											6165.67	255.6	49.4			6145.35	155.2	29.4								7035.99	283.2	11.2								6142.83	262.2	36.4			6162.87	260.2	48.8			6134.43	334.4	146
											6299.71	278.2	37.8			6278.95	223.6	41.2								7188.95	351.6	12.4								6276.37	200.4	27.8			6296.85	376.4	59.4			6267.79	403.6	120.8
											6433.74	236.6	17			6412.54	157.8	39								7341.91	400.6	13.4								6409.91	165	40.4			6430.82	258.8	11.8			6401.15	281.8	69.6
											6567.78	257.2	44.4			6546.14	275.4	35.8																		6543.45	329.6	24.6			6564.8	182.2	51			6534.51	239.2	85.2
											6701.82	408.6	53.2			6679.73	160.6	25																		6676.99	367.6	14.4			6698.77	329.2	31.8			6667.86	349	76.8
											6835.85	340.8	52			6813.33	109.8	56																		6810.53	465.2	39			6832.75	334	88.2			6801.22	289.6	69
											6969.89	367.6	46.2			6946.92	90.6	80.8																							6966.72	182.6	12.6			6934.58	180.4	52.6
											7103.92	193	46			7080.52	121	40.8																							7100.7	242.4	6.6			7067.94	159.2	39.4
											7237.96	206.6	45.4			7214.11	145	27.4																							7234.68	278.4	52.2
											7372	193.8	91.6			7347.71	180.2	27.4																							7368.65	203.2	24.6
											7506.03	222.4	59.2			7481.3	118	42.2																							7502.63	414.2	44.8
											7640.07	315.8	31.2			7614.9	97	28.4																							7636.6	352	64.6
											7774.11	202.2	31.8			7748.49	118	42.2																							7770.58	293.6	32
																7882.09	180.2	27.4
																8015.68	145	27.4
	PT3620_ Projection-11 LINES					PT3620_ Projection-11 LINES					PT3620_-12 LINES					PT3620_-13 LINES					PT3620-15 LINES					PT3620-15 LINES					PT3620_-14 LINES					PT3620_-17 LINES					PT3620_-17 LINES					PT3620_-18 LINES
	Distance::Distance!!R	Channel_1::ChA-T1!!R	Channel_2::ChA-T2!!R			Distance::Distance!!R	Channel_1::ChA-T1!!R	Channel_2::ChA-T2!!R			Distance::Distance!!R	Channel_1::ChA-T1!!R	Channel_2::ChA-T2!!R			Distance::Distance!!R	Channel_1::ChA-T1!!R	Channel_2::ChA-T2!!R			Distance::Distance!!R	Channel_1::ChA-T1!!R	Channel_2::ChA-T2!!R			Distance::Distance!!R	Channel_1::ChA-T1!!R	Channel_2::ChA-T2!!R			Distance::Distance!!R	Channel_1::ChA-T1!!R	Channel_2::ChA-T2!!R			Distance::Distance!!R	Channel_1::ChA-T1!!R	Channel_2::ChA-T2!!R			Distance::Distance!!R	Channel_1::ChA-T1!!R	Channel_2::ChA-T2!!R			Distance::Distance!!R	Channel_1::ChA-T1!!R	Channel_2::ChA-T2!!R
	nm					nm					nm					nm					nm					nm					nm					nm					nm					nm
	0	0.0964736	0.321357			0	0.141339	0.2709			0	0.0205643	0.0455223			0	0.0830788	0.0724309			0	0.0184172	0.190767			0	0.0712654	0.251322			0	0.241629	0.236935			0	0.0955784	0.165728			0	0.0229358	0.077404			0	0	0.0529601
	146.872	0.296729	0.691949			149.559	0.202079	0.411455			134.036	0.171775	0.121775			133.595	0.113714	0.143933			155.385	0.203406	0.289062			152.956	0.27636	0.457974			143.146	0.558939	0.513483			133.54	0.27563	0.403653			133.975	0.06772	0.119402			133.357	0.0776267	0.0794066
	293.744	0.538279	0.929807			299.117	0.651773	0.838864			268.073	0.807124	0.56106			267.189	0.191616	0.281985			310.77	0.427638	0.390341			305.913	0.168101	0.224743			286.292	1	0.833736			267.079	0.327918	0.564431			267.951	0.171016	0.168807			266.715	0.1291	0.216338
	440.616	0.558652	0.97322			448.676	0.444108	0.686184			402.109	0.807124	0.56106			400.784	0.197811	0.439331			466.156	0.0781607	0.199006			458.869	0.168101	0.224743			429.438	1	0.833736			400.619	0.133162	0.427377			401.926	0.0837581	0.201699			400.072	0.1291	0.216338
	587.488	0.427553	0.796075			598.235	0.444108	0.686184			536.145	0.680717	0.492604			534.379	0.215462	0.444697			621.541	0.0343434	0.139915			611.826	0.0699042	0.125939			572.583	0.596045	0.471452			534.159	0.0698715	0.236047			535.902	0.0665647	0.132926			533.429	0.140229	0.333132
	734.359	0.246026	0.56487			747.793	0.259639	0.390077			670.182	0.427611	0.436533			667.973	0.203242	0.364527			776.926	0.0343434	0.139915			764.782	0.100481	0.0949068			715.729	0.263756	0.336991			667.699	0.0698715	0.236047			669.877	0.0674822	0.180564			666.786	0.173721	0.308766
	881.231	0.219898	0.542914			897.352	0.311613	0.233248			804.218	0.560889	0.715744			801.568	0.143669	0.326764			932.311	0.106501	0.243608			917.738	0.0890574	0.154189			858.875	0.294596	0.383299			801.238	0.0825193	0.231951			803.853	0.149983	0.255522			800.144	0.340834	0.384146
	1028.1	0.417687	0.828842			1046.91	0.453262	0.422623			938.254	0.612446	0.811375			935.163	0.10056	0.217602			1087.7	0.103071	0.234375			1070.69	0.157309	0.221542			1002.02	0.361073	0.515529			934.778	0.137121	0.304489			937.828	0.230819	0.323479			933.501	0.2454	0.420929
	1174.98	0.325142	0.653859			1196.47	0.43767	0.437301			1072.29	0.726768	0.824676			1068.76	0.130855	0.38702			1243.08	0.141539	0.208523			1223.65	0.16042	0.279015			1145.17	0.436362	0.811605			1068.32	0.197121	0.412016			1071.8	0.204281	0.254298			1066.86	0.2454	0.420929
	1321.85	0.447287	0.684298			1346.03	0.285781	0.337428			1206.33	0.662492	0.832473			1202.35	0.110574	0.391973			1398.47	0.102744	0.215057			1376.61	0.252589	0.309908			1288.31	0.571764	0.927655			1201.86	0.202879	0.447175			1205.78	0.136731	0.251444			1200.22	0.211421	0.442945
	1468.72	0.463183	0.905023			1495.59	0.13141	0.237237			1340.36	0.645485	0.961931			1335.95	0.170146	0.315105			1553.85	0.0816727	0.263778			1529.56	0.135968	0.297245			1431.46	0.546309	0.800632			1335.4	0.171311	0.348182			1339.75	0.136731	0.251444			1333.57	0.215699	0.37938
	1615.59	0.506121	0.774451			1645.15	0.230005	0.31956			1474.4	0.709468	0.802087			1469.54	0.201544	0.532604			1709.24	0.201936	0.332528			1682.52	0.126392	0.230031			1574.6	0.584198	0.724568			1468.94	0.217326	0.515958			1473.73	0.160075	0.283996			1466.93	0.215699	0.37938
	1762.46	0.546501	0.836327			1794.7	0.465208	0.453095			1608.44	0.57736	0.768375			1603.14	0.407502	0.56397			1864.62	0.157751	0.36804			1835.48	0.0833212	0.259672			1717.75	0.584198	0.724568			1602.48	0.222879	0.389145			1607.71	0.262215	0.43826			1600.29	0.0517511	0.114176
	1909.33	0.440709	0.652196			1944.26	0.567683	0.592055			1742.47	0.457336	0.707029			1736.73	0.483961	0.847297			2020.01	0.157832	0.334233			1988.43	0.145545	0.262037			1860.9	0.476013	0.589176			1736.02	0.129614	0.345622			1741.68	0.42895	0.474958			1733.64	0.0830522	0.116727
	2056.21	0.305043	0.410512			2093.82	0.384377	0.410179			1876.51	0.426295	0.549249			1870.33	0.372963	0.830169			2175.39	0.18409	0.289205			2141.39	0.295221	0.431255			2004.04	0.35373	0.476102			1869.56	0.0834961	0.276327			1875.66	0.520387	0.632552			1867	0.128021	0.186468
	2203.08	0.194135	0.438456			2243.38	0.215499	0.258934			2010.54	0.304371	0.434469			2003.92	0.253225	0.622266			2330.78	0.208429	0.420739			2294.35	0.833163	0.862093			2147.19	0.307519	0.36061			2003.1	0.0670437	0.197133			2009.63	0.753619	0.59633			2000.36	0.263486	0.46664
	2349.95	0.171478	0.539255			2392.94	0.238383	0.353701			2144.58	0.326349	0.42713			2137.51	0.414375	0.605861			2486.16	0.510536	0.687074			2447.3	1	1			2290.33	0.460642	0.415287			2136.64	0.0837018	0.217614			2143.61	0.737479	0.758206			2133.72	0.263486	0.46664
	2496.82	0.308697	0.638723			2542.5	0.289039	0.431557			2278.62	0.49442	0.558766			2271.11	0.653259	0.847503			2641.55	0.510536	0.687074			2600.26	0.920568	0.972029			2433.48	0.516644	0.420123			2270.18	0.103702	0.159413			2277.58	1	0.872647			2267.07	0.208257	0.429521
	2643.69	0.483373	0.783267			2692.06	0.289039	0.431557			2412.65	0.549047	0.719298			2404.7	1	0.963269			2796.93	0.541776	0.769176			2753.21	0.848914	0.944197			2576.63	0.737419	0.745211			2403.71	0.103702	0.159413			2411.56	0.967278	1			2400.43	0.201092	0.386495
	2790.57	0.634296	0.905356			2841.61	0.601815	0.606094			2546.69	0.727352	0.718152			2538.3	0.853785	0.971936			2952.32	0.829508	1			2906.17	0.848914	0.944197			2719.77	0.695712	0.786498			2537.25	0.17527	0.270524			2545.53	0.477608	0.498471			2533.79	0.362397	0.539334
	2937.44	0.522931	0.730705			2991.17	1	0.922623			2680.73	0.745773	0.776746			2671.89	0.853785	0.971936			3107.7	1	0.934517			3059.13	0.75728	0.819093			2862.92	0.852457	0.81923			2670.79	0.344216	0.493941			2679.51	0.632586	0.555488			2667.15	0.361736	0.621291
	3084.31	0.605427	0.773287			3140.73	0.914204	1			2814.76	0.745773	0.776746			2805.49	0.597081	0.78993			3263.09	0.596823	0.786222			3212.08	0.59895	0.672697			3006.06	0.715293	0.683095			2804.33	0.676195	0.796382			2813.48	0.738906	0.607407			2800.5	0.299343	0.488858
	3231.18	0.713685	0.923486			3290.29	0.621596	0.67023			2948.8	0.858194	1			2939.08	0.623473	0.840177			3418.47	0.495998	0.562074			3365.04	0.89913	0.728222			3149.21	0.745447	0.818858			2937.87	0.899126	0.738863			2947.46	0.649303	0.522188			2933.86	0.234063	0.396161
	3378.05	0.78668	0.982369			3439.85	0.622295	0.69448			3082.84	0.858876	0.905974			3072.68	0.830193	0.930974			3573.86	0.581183	0.508523			3518	0.961305	0.878931			3292.35	0.830918	0.913335			3071.41	0.718715	0.805257			3081.44	0.542406	0.540197			3067.22	0.184955	0.293529
	3524.93	0.88361	0.938955			3589.41	0.606237	0.668953			3216.87	0.914332	0.792799			3206.27	0.635862	1			3729.24	0.592535	0.645313			3670.95	0.803121	0.891873			3435.5	0.997259	1			3204.95	0.743393	1			3215.41	0.485355	0.476996			3200.57	0.177199	0.272251
	3671.8	0.594646	0.832335			3738.97	0.606237	0.668953			3350.91	0.84762	0.939571			3339.87	0.664036	0.997421			3884.63	0.643703	0.621449			3823.91	0.683341	0.664765			3578.65	0.835814	0.856611			3338.49	0.741954	0.887865			3349.39	0.472239	0.395175			3333.93	0.235002	0.331185
	3818.67	0.647086	0.943114			3888.53	0.698317	0.702457			3484.94	1	0.971678			3473.46	0.673795	0.803446			4040.01	0.611361	0.583239			3976.87	0.316902	0.416643			3721.79	0.695614	0.600149			3472.03	0.803445	0.728452			3483.36	0.665885	0.534285			3467.29	0.420304	0.493892
	3965.54	0.757902	0.945941			4038.08	0.775968	0.646618			3618.98	0.783636	0.876505			3607.06	0.516208	0.716054			4195.4	0.599477	0.38608			4129.82	0.478392	0.492207			3864.94	0.586744	0.578947			3605.57	0.878972	0.756102			3617.34	0.67404	0.459463			3600.65	0.511703	0.628541
	4112.41	1	1			4187.64	0.71197	0.620613			3753.02	0.617319	0.671368			3740.65	0.453327	0.483904			4350.79	0.214187	0.179261			4282.78	0.486705	0.467298			4008.08	0.499119	0.489864			3739.11	1	0.821983			3751.31	0.548658	0.330343			3734	0.564915	0.574104
	4259.28	0.302942	0.522455			4337.2	0.479404	0.402521			3887.05	0.533259	0.501089			3874.25	0.302529	0.552724			4506.17	0.1455	0.131676			4435.74	0.32434	0.418453			4151.23	0.506951	0.467175			3872.65	0.801234	0.895375			3885.29	0.548658	0.330343			3867.36	0.497931	0.597798
	4406.16	0.336835	0.245176			4486.76	0.155457	0.192565			4021.09	0.400614	0.420709			4007.84	0.346317	0.438506			4661.56	0.130472	0.0636364			4588.69	0.190122	0.267882			4294.38	0.396515	0.223359			4006.19	0.828843	0.693463			4019.26	0.481685	0.321169			4000.72	0.433033	0.532353
	4553.03	0.143797	0.14155			4636.32	0.0720658	0.0839183			4155.13	0.321281	0.345603			4141.43	0.205618	0.301589			4816.94	0.135862	0.0444602			4741.65	0.0780711	0.218759			4437.52	0.0938907	0.195834			4139.73	0.813676	0.695853			4153.24	0.481312	0.391981			4134.08	0.38942	0.448517
	4699.9	0.0874292	0.0563872			4785.88	0.0720658	0.0839183			4289.16	0.486477	0.406261			4275.03	0.191616	0.279406			4972.33	0.130145	0.0292614			4894.6	0.0293617	0.0609519			4580.67	0.0778343	0.113074			4273.27	0.687249	0.795187			4287.21	0.365308	0.261638			4267.43	0.458422	0.475097
	4846.77	0.0685182	0.0331005			4935.44	0.0561632	0.0580728			4423.2	0.233127	0.275886			4408.62	0.144688	0.226063			5127.71	0.104664	0			5047.56	0.0790919	0.0397996			4723.81	0.0778343	0.113074			4406.81	0.452853	0.355521			4421.19	0.156643	0.108393			4400.79	0.33433	0.510001
	4993.64	0.065412	0.0668663			5084.99	0.0861842	0.0330249			4557.23	0.103699	0.114092			4542.22	0.0635608	0.121544			5283.1	0.0305456	0.018892			5200.52	0.0559526	0.0551072			4866.96	0.102408	0.164962			4540.35	0.145656	0.163338			4555.17	0.108563	0.101529			4534.15	0.641881	0.697812
	5140.52	0.0522565	0.076181			5234.55	0.0861842	0.0330249			4691.27	0.0466839	0.0748767			4675.81	0.0871521	0.0583987			5438.48	0.059376	0.0482955			5353.47	0.0504108	0.0677707			5010.11	0.173292	0.0628603			4673.89	0.145656	0.163338			4689.14	0.0880394	0.0385321			4667.5	1	1
	5287.39	0.0244838	0.087658			5384.11	0.047475	0			4825.31	0.0344038	0.0744181			4809.41	0.0769688	0.0582955			5593.87	0.0642764	0.015625			5506.43	0.0180837	0.0187865			5153.25	0.102408	0.0788544			4807.43	0.0702828	0.0650282			4823.12	0.0486578	0.0271152			4800.86	0.678155	0.900792
	5434.26	0.079207	0.0281104			5533.67	0.0770305	0.00542438			4959.34	0.064032	0.0536636			4943	0.0610149	0.0497317			5749.25	0.0385903	0.00426136			5659.39	0.00345146	0.00709713			5296.4	0.0381829	0.0370095			4940.97	0.0539332	0.0291859			4957.09	0.030581	0.0167176			4934.22	0.507356	0.715532
	5581.13	0.036543	0.0201264			5683.23	0.00248235	0.0051053			5093.38	0.138444	0.112143			5076.6	0.019518	0.0220801			5904.64	0	0.00326705			5812.34	0.0185698	0.0222655			5439.54	0.045232	0.00464943			5074.51	0.0539332	0.0291859			5091.07	0.030581	0.0167176			5067.58	0.539492	0.515505
	5728	0.00283208	0.00615436			5832.79	0	0.0336631			5227.42	0.0198333	0.0513703			5210.19	0.0206212	0.0135163			6060.02	0.0111892	0.0365057			5965.3	0.008021	0.0172558			5582.69	0.160858	0.024735			5208.05	0.0414396	0.0547875			5225.04	0.0077472	0.0173972			5200.93	0.454492	0.485837
	5874.88	0	0.00898204			5982.35	0.0532154	0.0108488			5361.45	0.0518006	0.0264878			5343.79	0.0373388	0.0128972			6215.41	0.0184989	0.0384943			6118.26	0.0276603	0.0258837			5725.83	0.0640298	0.0429608			5341.59	0.0533162	0.0174091			5359.02	0.0269113	0.0116208			5334.29	0.341217	0.440663
	6021.75	0.0704367	0.0517299								5495.49	0.0750451	0.0455223			5477.38	0.0275798	0.0079447								6271.21	0	0.0123852			5868.98	0.0316233	0.0533755			5475.13	0.0526478	0.0186039			5492.99	0.0395515	0.0131159			5467.65	0.384169	0.434488
	6168.62	0.0146172	0.0176314								5629.52	0.0634472	0.0248825			5610.98	0.0171419	0.0268262								6424.17	0.00330562	0.00166991			6012.13	0	0.0269667			5608.67	0.0643702	0.021164			5626.97	0.0374448	0.00815494			5601.01	0.324766	0.362935
	6315.49	0.0235703	0								5763.56	0.00886896	0.038413			5744.57	0.0714528	0.0135163								6577.12	0.00427787	0			6155.27	0.0494419	0.00278966			5742.21	0.0298201	0.0344769			5760.94	0.0236154	0.00965002			5734.36	0.139951	0.181367
											5897.6	0.0533112	0.0144479			5878.17	0.026816	0.0117623								6730.08	0.0545428	0.00876705			6298.42	0.0340709	0			5875.75	0.046581	0.0136542			5894.92	0.0119266	0.020999			5867.72	0.168052	0.196805
											6031.63	0	0.0190345			6011.76	0.0578751	0								6883.04	0.0158476	0.00570554			6441.56	0.00127276	0.0401711			6009.29	0.046581	0.0136542			6028.9	0.0132518	0.0143391			6001.08	0.0557507	0.0671902
											6165.67	0.0229521	0.0185759			6145.35	0.02741	0.00443665								7035.99	0.0256186	0.00333983								6142.83	0.0249871	0.0187745			6162.87	0.0132518	0.0143391			6134.43	0.0310924	0.0357766
											6299.71	0.0284587	0.0119252			6278.95	0.0564325	0.0105241								7188.95	0.0422439	0.00417478								6276.37	0.00910026	0.0114354			6296.85	0.0329935	0.0179409			6267.79	0.0431259	0.0273191
											6433.74	0.0183227	0			6412.54	0.0285132	0.00938919								7341.91	0.0541539	0.00487058								6409.91	0	0.0221881			6430.82	0.0130139	0.0017669			6401.15	0.0219455	0.0101356
											6567.78	0.0233419	0.0157092			6546.14	0.0784114	0.00773834																		6543.45	0.0423136	0.00870456			6564.8	0	0.0150866			6534.51	0.0145376	0.0153712
											6701.82	0.060231	0.0207545			6679.73	0.0297013	0.00216674																		6676.99	0.0520823	0			6698.77	0.0249745	0.00856269			6667.86	0.0336313	0.012552
											6835.85	0.0437113	0.0200665			6813.33	0.00814664	0.0181593																		6810.53	0.0771722	0.0209933			6832.75	0.02579	0.0277268			6801.22	0.0233019	0.00993422
											6969.89	0.0502412	0.0167412			6946.92	0	0.0309534																							6966.72	6.79579e-05	0.00203874			6934.58	0.00431259	0.00443012
											7103.92	0.00769943	0.0166265			7080.52	0.0128988	0.0103178																							7100.7	0.0102277	0			7067.94	0.000626022	0
											7237.96	0.0110131	0.0162825			7214.11	0.0230821	0.00340487																							7234.68	0.0163439	0.0154944
											7372	0.00789435	0.0427703			7347.71	0.0380177	0.00340487																							7368.65	0.00356779	0.00611621
											7506.03	0.0148628	0.0241945			7481.3	0.0116259	0.01104																							7502.63	0.0394156	0.01298
											7640.07	0.03762	0.00814127			7614.9	0.00271555	0.00392076																							7636.6	0.0288481	0.0197078
											7774.11	0.00994104	0.00848527			7748.49	0.0116259	0.01104																							7770.58	0.0189263	0.00863065
																7882.09	0.0380177	0.00340487
																8015.68	0.0230821	0.00340487

## Sheet: Ray 7
	PT3620_ Projection-11 LINES					PT3620_ Projection-11 LINES					PT3620_-12 LINES					PT3620_-13 LINES					PT3620-15 LINES					PT3620-15 LINES					PT3620_-14 LINES					PT3620_-17 LINES					PT3620_-17 LINES					PT3620_-18 LINES
	Distance::Distance!!R	Channel_1::ChA-T1!!R	Channel_2::ChA-T2!!R			Distance::Distance!!R	Channel_1::ChA-T1!!R	Channel_2::ChA-T2!!R			Distance::Distance!!R	Channel_1::ChA-T1!!R	Channel_2::ChA-T2!!R			Distance::Distance!!R	Channel_1::ChA-T1!!R	Channel_2::ChA-T2!!R			Distance::Distance!!R	Channel_1::ChA-T1!!R	Channel_2::ChA-T2!!R			Distance::Distance!!R	Channel_1::ChA-T1!!R	Channel_2::ChA-T2!!R			Distance::Distance!!R	Channel_1::ChA-T1!!R	Channel_2::ChA-T2!!R			Distance::Distance!!R	Channel_1::ChA-T1!!R	Channel_2::ChA-T2!!R			Distance::Distance!!R	Channel_1::ChA-T1!!R	Channel_2::ChA-T2!!R			Distance::Distance!!R	Channel_1::ChA-T1!!R	Channel_2::ChA-T2!!R
	nm					nm					nm					nm					nm					nm					nm					nm					nm					nm
	0	421.8	304.2			0	363.6	214.8			0	2103.8	1105.6			0	592	450.6			0	432.2	129.6			0	332.6	172.4			0	961	602.8			0	359	247			0	276	93.8			0	420.6	308
	147.543	550	426.8			148.554	637.4	346			131.948	3938.8	1479			131.836	1424.4	951.8			154.079	705.6	260			154.785	676.6	267			143.187	1130.4	977.8			132.322	759.8	361			132.963	249.6	93.6			133.639	630.8	464.6
	295.086	1543.8	941.8			297.109	2566.4	907.2			263.897	2616.8	1303.6			263.671	1718.6	1127.4			308.157	2892	616			309.571	918	358.2			286.374	2528.8	1881.2			264.644	1136	674.8			265.926	185	175.4			267.278	1701.8	1043.6
	442.63	1580.4	863.6			445.663	1616.2	1013.2			395.845	967.8	485.6			395.507	1858	1403.2			462.236	902.4	329.6			464.356	925.6	515			429.561	2949	1780.4			396.966	922.6	449.8			398.89	330.6	243.6			400.917	1898.2	1404.8
	590.173	1248.4	607			594.217	822.8	732.8			527.793	1315.2	578			527.343	2035.6	1469.4			616.314	902.4	329.6			619.141	1486.8	349.8			572.748	1467.4	939.8			529.288	696.4	448			531.853	813.2	522.2			534.555	2104.8	1632.4
	737.716	1038.8	436.8			742.772	850.4	766.4			659.742	2811	1115			659.179	1089.4	694			770.393	579.2	238			773.927	1305.8	296			715.935	1467.4	939.8			661.61	583.4	511.8			664.816	872.2	509			668.194	1352.4	1051.2
	885.259	392.4	307.6			891.326	657.4	462			791.69	2811	1115			791.014	671.2	456.4			924.471	514.4	248.8			928.712	1766.2	421.8			859.122	658.2	347			793.932	617.6	475.6			797.779	690	326			801.833	1352.4	1051.2
	1032.8	392.4	307.6			1039.88	731.6	366.2			923.639	2362.8	1405.6			922.85	817	640.2			1078.55	376.8	214.8			1083.5	1637.4	520.8			1002.31	657.2	351.4			926.254	1016.8	562			930.742	625.8	335.6			935.472	961.8	727.8
	1180.35	717.4	526			1188.43	536.8	513			1055.59	2110.6	1259.8			1054.69	1000	764.4			1232.63	563.2	275.8			1238.28	1714.2	629.4			1145.5	1222.2	584.8			1058.58	1070.4	507.2			1063.71	497.8	314.6			1069.11	1129	728.4
	1327.89	1013.6	463.4			1336.99	504.4	433.4			1187.54	2570.8	1277.8			1186.52	1215.8	1000.4			1386.71	563.2	275.8			1393.07	1552.4	653.6			1288.68	1194	564.2			1190.9	923	512.4			1196.67	616.6	431.2			1202.75	1408.8	1019
	1475.43	614.6	446			1485.54	840.8	466.2			1319.48	2244.8	1236.6			1318.36	1215.8	1000.4			1540.79	681.4	513.6			1547.85	540.6	325.8			1431.87	881	530			1323.22	831.2	386			1329.63	1189.6	635.8			1336.39	1705.4	1148.8
	1622.98	614.6	446			1634.1	884.8	581.8			1451.43	1744	951			1450.19	1034.4	871			1694.86	838	378			1702.64	540.6	325.8			1575.06	589.2	500.2			1455.54	767.6	379.4			1462.6	1353.4	736			1470.03	536.2	606.8
	1770.52	769.6	434.8			1782.65	1344.2	712.8			1583.38	1719.2	900.2			1582.03	979.4	802.4			1848.94	683	394.2			1857.42	491.6	305.4			1718.24	760.2	538			1587.86	888.2	441.4			1595.56	1521.2	738.2			1603.67	394.4	359.2
	1918.06	854.6	486.8			1931.21	1344.2	712.8			1715.33	1571	795.2			1713.86	950	725.2			2003.02	1231.8	461.6			2012.21	629.4	344.6			1861.43	675.8	434.4			1720.19	1288	542.2			1728.52	1079.8	854.2			1737.31	368.4	229
	2065.6	854.6	486.8			2079.76	1306.6	632.4			1847.28	1394	694.4			1845.7	1076.4	664.2			2157.1	1231.8	461.6			2166.99	765	417			2004.62	942.4	478.4			1852.51	1994.6	873.2			1861.48	1481.6	657.4			1870.94	397.6	244.8
	2213.15	621.8	417.8			2228.31	1011.8	451.4			1979.23	1987	820			1977.54	890.4	648			2311.18	881	341.2			2321.78	1002	347.4			2147.81	953.4	620.6			1984.83	2646.8	1194.4			1994.45	1834.8	827.4			2004.58	761.2	429
	2360.69	689.8	436			2376.87	770.8	425.4			2111.17	2239.2	1010			2109.37	483.4	418.2			2465.26	970.2	385.8			2476.56	854.6	401.6			2290.99	928.2	610.2			2117.15	2459.8	979.2			2127.41	1279.4	679.6			2138.22	843.6	435.8
	2508.23	844.8	507.6			2525.42	668.8	353.6			2243.12	2966.2	1297.2			2241.21	409.2	334.8			2619.34	817.4	352			2631.35	1714.4	407.6			2434.18	842	480			2249.47	1995.8	862.4			2260.37	1848.8	596			2271.86	706	485.2
	2655.78	1268.2	734.2			2673.98	825.6	494.2			2375.07	3628.2	1575			2373.04	324.8	412.8			2773.41	762	221.4			2786.14	953.4	467.6			2577.37	842	480			2381.8	2276.8	1021.4			2393.34	1848.8	596			2405.5	773	471.2
	2803.32	3162.6	1191.2			2822.53	2356.4	890.6			2507.02	3701.2	1532.2			2504.88	995.8	624.6			2927.49	823.4	294.6			2940.92	1414.2	588			2720.55	838.6	436.2			2514.12	2133.4	998.6			2526.3	1618.6	631.4			2539.14	773	471.2
	2950.86	2369.8	1105.4			2971.09	2176.8	1075.6			2638.97	3539.8	1411.2			2636.71	995.8	624.6			3081.57	922	413.4			3095.71	1103.8	494.6			2863.74	917.2	482			2646.44	2215.4	983.8			2659.26	2081.6	538.4			2672.78	844.2	430
	3098.41	2369.8	1105.4			3119.64	2846.2	1191			2770.92	3786.4	1738			2768.55	1819.6	1047.6			3235.65	1041.2	509.6			3250.49	893.2	470.2			3006.93	1074.4	474			2778.76	2513.8	933.4			2792.23	2081.6	538.4			2806.42	1367.2	636.2
	3245.95	2434.6	979			3268.19	2332.8	857.4			2902.86	3579.4	1452			2900.39	1914.8	1080.6			3389.73	2062.6	742			3405.28	522	321			3150.11	805.4	471.8			2911.08	2319.8	1065.2			2925.19	1955.4	568.2			2940.05	1380.2	580.4
	3393.49	2599.4	947			3416.75	1648.4	765			3034.81	3423.4	1522.6			3032.22	1914.8	1080.6			3543.81	2835	900.8			3560.06	605.4	258			3293.3	784	517.8			3043.4	2417.4	1145			3058.15	2817.8	732.8			3073.69	1325.8	770.8
	3541.04	2512.4	1071.2			3565.3	2059.6	860.6			3166.76	3130.6	1413.8			3164.06	1528	944.6			3697.89	2562.6	1213.6			3714.85	1561	520			3436.49	842	480			3175.73	2417.4	1145			3191.12	2187	709			3207.33	866.6	538.4
	3688.58	2559.4	1057			3713.86	2304.2	855.6			3298.71	3370.8	1539.4			3295.89	1661.6	696.4			3851.96	2344.2	1164			3869.63	1767.6	562.2			3579.68	842	480			3308.05	2552.8	1161.4			3324.08	2406.4	726.6			3340.97	866.6	538.4
	3836.12	3183.6	980.2			3862.41	2290.6	1029			3430.66	3170.6	1215.2			3427.73	1378.2	733.2			4006.04	2695	1037.4			4024.42	1544.2	669.2			3722.86	1074.4	474			3440.37	1953.4	740.2			3457.04	2467	806.4			3474.61	821.8	427.6
	3983.67	2989.2	1085.4			4010.97	2290.6	1029			3562.61	3056.4	1005.2			3559.56	1892.6	914			4160.12	3061.8	1227.2			4179.2	2066.2	902.4			3866.05	1069.4	539			3572.69	981	337.8			3590.01	2772.2	648.6			3608.25	926.2	551.6
	4131.21	2091.2	721			4159.52	2351.4	1000.6			3694.55	3422.8	1163			3691.4	2748.6	1385.4			4314.2	2810	1258.8			4333.99	2639.6	982.2			4009.24	1316.2	673.6			3705.01	467.2	178.8			3722.97	2772.2	648.6			3741.89	936.8	424.6
	4278.75	2091.2	721			4308.07	3253	1182.4			3826.5	2486.2	878.6			3823.24	2210.2	1156.2			4468.28	2484	892.6			4488.77	1965	761			4152.42	1986.8	1177.4			3837.34	405.8	103.6			3855.93	1735.6	644			3875.53	1095	460.6
	4426.3	2689	949.2			4456.63	4120.6	1972.8			3958.45	1564	718.6			3955.07	1705.4	868.6			4622.36	1963.8	807.6			4643.56	2214.4	859.2			4295.61	1969.8	957.2			3969.66	277.6	74.6			3988.9	2425	944.6			4009.17	2094.4	1007.6
	4573.84	2440.4	744.2			4605.18	2513.2	1085.2			4090.4	796.4	400.6			4086.91	1515.4	864.6			4776.44	1416.4	638			4798.34	2005.4	756.4			4438.8	1977.6	935.4			4101.98	267.4	103.6			4121.86	3720.2	950.2			4142.8	2281.6	1151.6
	4721.38	1234	465.6			4753.74	2042.2	457.2			4222.35	394.8	160.4			4218.74	1131.6	799.2			4930.51	1471	505.2			4953.13	1952.4	591.8			4581.98	1782.2	814.2			4234.3	288.6	249.8			4254.82	2684.4	892.6			4276.44	2242.8	1066
	4868.93	368.8	154.2			4902.29	1157.6	374.4			4354.3	394.8	160.4			4350.58	1100.8	752.6			5084.59	1650.2	536.2			5107.92	1544.6	494.2			4725.17	1921.4	1000.8			4366.62	566.4	354.4			4387.79	2188.2	739.4			4410.08	2242.8	1066
	5016.47	317	114.4			5050.85	1554.2	412.4			4486.24	328.8	97.8			4482.41	1295.2	734.4			5238.67	989.4	285.6			5262.7	1071.6	467.4			4868.36	1454.4	697			4498.95	1198.2	580.6			4520.75	1714.2	556.8			4543.72	2177.6	1048.4
	5164.01	313.2	99.6			5199.4	530.2	182.6			4618.19	394.2	80			4614.25	1376	873.8			5392.75	657.6	148.8			5417.49	1533.2	493.8			5011.55	1631.8	735.6			4631.27	2218.6	909.4			4653.71	1738.4	386.4			4677.36	2221	989.4
	5311.55	412.6	97.4			5347.96	206.6	112.8			4750.14	251.4	117.6			4746.09	1308	710			5546.83	532.8	160.8			5572.27	1848.4	459.4			5154.73	1631.8	735.6			4763.59	1610.2	733.2			4786.68	1274.2	311			4811	2600.8	1299
	5459.1	224.8	44.6			5496.51	216.2	49.6			4882.09	397	83.6			4877.92	1342.4	647.4			5700.91	630.2	132.8			5727.06	1181.6	399			5297.92	1445.8	751			4895.91	682.4	332.8			4919.64	493.8	233.8			4944.64	2852.4	1541.8
	5606.64	201.8	76.4			5645.06	238	42			5014.04	243.8	64.2			5009.76	602.4	338.4			5854.99	675.4	109.8			5881.84	912	315.8			5441.11	1372.8	684			5028.23	274.6	124.4			5052.6	764	191.6			5078.28	2713.2	1600.6
	5754.18	254	68			5793.62	157.2	28.8			5145.99	290.8	81.2			5141.59	347.8	154.2			6009.06	831.4	91.6			6036.63	396.6	108.2			5584.29	1316.2	499.4			5160.56	146.8	99.8			5185.57	703.4	359.4			5211.92	2496.8	1218.2
	5901.73	268	70.8			5942.17	247.2	31			5277.93	553.8	113.2			5273.43	347.8	154.2			6163.14	792.6	88.2			6191.41	373.4	78.6			5727.48	1147	619.6			5292.88	202.2	88.2			5318.53	441.2	173.4			5345.55	2591	1223.2
	6049.27	268	70.8			6090.73	155	46			5409.88	696.8	159			5405.26	253	120.2			6317.22	825.6	121			6346.2	455.6	65.4			5870.67	828.6	427			5425.2	167.6	80.4			5451.49	367.6	128.8			5479.19	1842	915
	6196.81	215.6	31.2			6239.28	134.8	33			5541.83	951.8	243.4			5537.1	409.2	66.4			6471.3	631.8	125.4			6500.98	612.2	27.8			6013.85	1287	413.4			5557.52	182	67.6			5584.45	678.2	173.6			5612.83	1673.6	879.8
	6344.36	163.6	75			6387.84	177	44.2			5673.78	1639	485.4			5668.94	437	121			6625.38	1007.2	47.6			6655.77	452.2	50.8			6157.04	844.6	349.8			5689.84	269	104.2			5717.42	301	72.6			5746.47	2083.2	866
	6491.9	221.8	68.8			6536.39	194.8	27.2			5805.73	2228	562.4			5800.77	304.8	78.4			6779.46	567	65.2			6810.55	513.2	134.6			6300.23	692.8	282.4			5822.17	295.2	57.4			5850.38	284.4	92.2			5880.11	1586.4	980.4
	6639.44	261.6	37.4			6684.94	196.4	33.4			5937.68	2954.4	910.6			5932.61	304.8	78.4			6933.54	567	65.2			6965.34	436	57.2			6443.42	585.8	253								5983.34	253.2	77.8			6013.75	1520.2	792
	6786.99	262.8	49.4			6833.5	210	60.2			6069.62	3350.2	1231.6			6064.44	354.8	82			7087.61	445.2	51			7120.12	429.4	43.4			6586.6	695.6	312.2								6116.31	186	73			6147.39	1612.8	657.4
	6934.53	282.4	73.4			6982.05	175.2	31.6			6201.57	2930.6	1115.8			6196.28	184.4	68.6			7241.69	546.2	18.6			7274.91	482.4	131.6			6729.79	596.2	281								6249.27	197.4	34.2			6281.03	1671.8	823.4
	7082.07	245.6	56.6			7130.61	183	69.8			6333.52	1850	703.4			6328.11	192.6	65.4			7395.77	473	37			7429.69	754.6	65.6			6872.98	534.6	255.6								6382.23	270.6	78.4			6414.66	998	628.2
	7229.62	316.6	53.6			7279.16	250.2	22.4			6465.47	662	341.2			6459.95	228.2	46.8			7549.85	497.6	43.2			7584.48	534	34.6			7016.16	340.6	95.4								6515.2	152.8	33.8			6548.3	317	243
	7377.16	316.6	53.6			7427.72	135	32.2			6597.42	432.6	166.4			6591.79	228.2	46.8			7703.93	388.8	17			7739.27	508.2	47			7159.35	270.8	135.8								6648.16	202.4	39.4			6681.94	154.8	88.4
	7524.7	392.4	54.2								6729.37	414	142.2																		7302.54	378.2	136								6781.12	198.8	34.4			6815.58	217.8	98.6
	7672.25	191	34.8								6861.31	450.2	120.4																		7445.72	263.6	84.4								6914.09	198.8	34.4			6949.22	328.2	60.8
	7819.79	244.6	54.8								6993.26	361.6	80.4																		7588.91	274	142.4													7082.86	272.4	103
	7967.33	225.2	35.6								7125.21	332	72.6																		7732.1	282.6	70.6													7216.5	243.6	37.8
											7257.16	303.2	102																		7875.29	158.8	60													7350.14	302.4	51.8
																															8018.47	385.8	100.2													7483.78	352.6	76.8
																															8161.66	385.8	100.2													7617.41	471	86
																															8304.85	253.4	91													7751.05	383.4	65.2
																															8448.03	278.6	77.4													7884.69	369	58.2
																															8591.22	215	80													8018.33	179.2	54.8
																															8734.41	205.8	71													8151.97	232.6	57.4
	PT3620_ Projection-11 LINES					PT3620_ Projection-11 LINES					PT3620_-12 LINES					PT3620_-13 LINES					PT3620-15 LINES					PT3620-15 LINES					PT3620_-14 LINES					PT3620_-17 LINES					PT3620_-17 LINES					PT3620_-18 LINES
	Distance::Distance!!R	Channel_1::ChA-T1!!R	Channel_2::ChA-T2!!R			Distance::Distance!!R	Channel_1::ChA-T1!!R	Channel_2::ChA-T2!!R			Distance::Distance!!R	Channel_1::ChA-T1!!R	Channel_2::ChA-T2!!R			Distance::Distance!!R	Channel_1::ChA-T1!!R	Channel_2::ChA-T2!!R			Distance::Distance!!R	Channel_1::ChA-T1!!R	Channel_2::ChA-T2!!R			Distance::Distance!!R	Channel_1::ChA-T1!!R	Channel_2::ChA-T2!!R			Distance::Distance!!R	Channel_1::ChA-T1!!R	Channel_2::ChA-T2!!R			Distance::Distance!!R	Channel_1::ChA-T1!!R	Channel_2::ChA-T2!!R			Distance::Distance!!R	Channel_1::ChA-T1!!R	Channel_2::ChA-T2!!R			Distance::Distance!!R	Channel_1::ChA-T1!!R	Channel_2::ChA-T2!!R
	nm					nm					nm					nm					nm					nm					nm					nm					nm					nm
	0	0.0854967	0.235345			0	0.0574038	0.0986464			0	0.503383	0.622177			0	0.158958	0.283846			0	0.0206331	0.0906748			0	0	0.151509			0	0.287506	0.298045			0	0.08488	0.166755			0	0.034535	0.0654736			0	0.098532	0.169447
	147.543	0.127947	0.341034			148.554	0.126098	0.165915			131.948	1	0.845262			131.836	0.483582	0.636159			154.079	0.122458	0.195684			154.785	0.149111	0.250629			143.187	0.348219	0.503953			132.322	0.2452	0.267018			132.963	0.0271346	0.0652553			133.639	0.176453	0.267653
	295.086	0.45702	0.785			297.109	0.610066	0.453651			263.897	0.642219	0.740471			263.671	0.598315	0.759595			308.157	0.93676	0.482364			309.571	0.253749	0.346186			286.374	0.849401	1			264.644	0.39568	0.543008			265.926	0.00902618	0.154518			267.278	0.573473	0.630754
	442.63	0.469139	0.717586			445.663	0.371669	0.507998			395.845	0.19594	0.251762			395.507	0.652679	0.953465			462.236	0.195754	0.251731			464.356	0.257044	0.510478			429.561	1	0.944652			396.966	0.31032	0.345119			398.89	0.0498402	0.228939			400.917	0.646278	0.857268
	590.173	0.359205	0.496379			594.217	0.172613	0.364233			527.793	0.289959	0.306966			527.343	0.721941	1			616.314	0.195754	0.251731			619.141	0.500303	0.337385			572.748	0.468999	0.483088			529.288	0.21984	0.343536			531.853	0.185121	0.532955			534.555	0.722865	1
	737.716	0.289801	0.349655			742.772	0.179537	0.38146			659.742	0.694777	0.627793			659.179	0.352937	0.454942			770.393	0.0753818	0.177967			773.927	0.421847	0.281014			715.935	0.468999	0.483088			661.61	0.17464	0.399648			664.816	0.201659	0.518551			668.194	0.44395	0.63552
	885.259	0.0757616	0.238276			891.326	0.131115	0.22539			791.69	0.694777	0.627793			791.014	0.189845	0.287924			924.471	0.0512477	0.186665			928.712	0.621413	0.412825			859.122	0.178984	0.157588			793.932	0.18832	0.36781			797.779	0.150586	0.318856			801.833	0.44395	0.63552
	1032.8	0.0757616	0.238276			1039.88	0.149732	0.176272			923.639	0.573478	0.80141			922.85	0.246705	0.417124			1078.55	0	0.159285			1083.5	0.565583	0.516555			1002.31	0.178625	0.160004			926.254	0.348	0.443799			930.742	0.13259	0.329332			935.472	0.299155	0.43271
	1180.35	0.183377	0.426552			1188.43	0.100858	0.251538			1055.59	0.505223	0.714303			1054.69	0.318072	0.504429			1232.63	0.0694227	0.208407			1238.28	0.598873	0.630344			1145.5	0.38112	0.288162			1058.58	0.36944	0.395602			1063.71	0.0967091	0.306416			1069.11	0.361136	0.433087
	1327.89	0.281457	0.372586			1336.99	0.0927292	0.210726			1187.54	0.62977	0.725057			1186.52	0.402231	0.670322			1386.71	0.0694227	0.208407			1393.07	0.528739	0.6557			1288.68	0.371013	0.27685			1190.9	0.31048	0.400176			1196.67	0.130011	0.433653			1202.75	0.464858	0.615327
	1475.43	0.149338	0.357586			1485.54	0.177129	0.227543			1319.48	0.541543	0.700442			1318.36	0.402231	0.670322			1540.79	0.113445	0.399903			1547.85	0.0901604	0.312238			1431.87	0.258834	0.258072			1323.22	0.27376	0.289006			1329.63	0.290632	0.656918			1336.39	0.574807	0.696726
	1622.98	0.149338	0.357586			1634.1	0.188168	0.286813			1451.43	0.406008	0.529812			1450.19	0.331487	0.579362			1694.86	0.171769	0.290707			1702.64	0.0901604	0.312238			1575.06	0.154254	0.241709			1455.54	0.24832	0.283201			1462.6	0.336548	0.766259			1470.03	0.141385	0.356829
	1770.52	0.200662	0.347931			1782.65	0.303427	0.353979			1583.38	0.399296	0.499462			1582.03	0.310038	0.53114			1848.94	0.114041	0.303753			1857.42	0.0689207	0.290863			1718.24	0.21554	0.262464			1587.86	0.29656	0.337731			1595.56	0.383585	0.76866			1603.67	0.0888197	0.201555
	1918.06	0.228808	0.392759			1931.21	0.303427	0.353979			1715.33	0.359188	0.436731			1713.86	0.298573	0.476873			2003.02	0.318436	0.358029			2012.21	0.128652	0.331936			1861.43	0.185291	0.205579			1720.19	0.45648	0.426385			1728.52	0.259853	0.895242			1737.31	0.0791815	0.119905
	2065.6	0.228808	0.392759			2079.76	0.293994	0.312756			1847.28	0.311286	0.376509			1845.7	0.347867	0.433994			2157.1	0.318436	0.358029			2166.99	0.18743	0.407795			2004.62	0.28084	0.229739			1852.51	0.73912	0.717502			1861.48	0.372484	0.680489			1870.94	0.0900059	0.129813
	2213.15	0.151722	0.333276			2228.31	0.220031	0.219955			1979.23	0.471773	0.451547			1977.54	0.27533	0.422606			2311.18	0.187784	0.261073			2321.78	0.29016	0.33487			2147.81	0.284782	0.307819			1984.83	1	1			1994.45	0.471492	0.865997			2004.58	0.224792	0.245328
	2360.69	0.174238	0.348966			2376.87	0.159566	0.206624			2111.17	0.540027	0.565062			2109.37	0.116606	0.261071			2465.26	0.221006	0.296988			2476.56	0.226268	0.39166			2290.99	0.275751	0.302108			2117.15	0.9252	0.81073			2127.41	0.315804	0.704714			2138.22	0.255338	0.249592
	2508.23	0.225563	0.41069			2525.42	0.133976	0.169811			2243.12	0.736779	0.736647			2241.21	0.0876687	0.202446			2619.34	0.164097	0.26977			2631.35	0.59896	0.397946			2434.18	0.244857	0.230617			2249.47	0.7396	0.708004			2260.37	0.475416	0.613488			2271.86	0.20433	0.280572
	2655.78	0.365762	0.606034			2673.98	0.173315	0.241899			2375.07	0.91594	0.902617			2373.04	0.0547539	0.257275			2773.41	0.143464	0.1646			2786.14	0.269094	0.460813			2577.37	0.244857	0.230617			2381.8	0.852	0.847845			2393.34	0.475416	0.613488			2405.5	0.229167	0.271792
	2803.32	0.993046	1			2822.53	0.557379	0.445139			2507.02	0.935697	0.877046			2504.88	0.316434	0.406158			2927.49	0.166331	0.223546			2940.92	0.468834	0.586966			2720.55	0.243638	0.206567			2514.12	0.79464	0.827792			2526.3	0.410887	0.652117			2539.14	0.229167	0.271792
	2950.86	0.73053	0.926034			2971.09	0.512319	0.539992			2638.97	0.892016	0.804756			2636.71	0.316434	0.406158			3081.57	0.203054	0.319214			3095.71	0.334287	0.489103			2863.74	0.271808	0.231715			2646.44	0.82744	0.814776			2659.26	0.540674	0.550633			2672.78	0.25556	0.245955
	3098.41	0.73053	0.926034			3119.64	0.680265	0.599159			2770.92	0.958755	1			2768.55	0.637704	0.703501			3235.65	0.247449	0.396682			3250.49	0.243	0.463537			3006.93	0.328149	0.227323			2778.76	0.9468	0.770449			2792.23	0.540674	0.550633			2806.42	0.449437	0.375267
	3245.95	0.751987	0.817069			3268.19	0.551458	0.428117			2902.86	0.902733	0.829131			2900.39	0.67483	0.726698			3389.73	0.627858	0.58383			3405.28	0.082098	0.307209			3150.11	0.23174	0.226115			2911.08	0.8692	0.886368			2925.19	0.505298	0.583151			2940.05	0.454256	0.340273
	3393.49	0.806556	0.789483			3416.75	0.379748	0.380742			3034.81	0.860514	0.871311			3032.22	0.67483	0.726698			3543.81	0.915531	0.711709			3560.06	0.118249	0.241199			3293.3	0.22407	0.251373			3043.4	0.90824	0.956552			3058.15	0.747043	0.762767			3073.69	0.43409	0.459676
	3541.04	0.777748	0.896552			3565.3	0.482914	0.429758			3166.76	0.781272	0.806309			3164.06	0.523984	0.631098			3697.89	0.814078	0.963601			3714.85	0.532466	0.515717			3436.49	0.244857	0.230617			3175.73	0.90824	0.956552			3191.12	0.570219	0.736796			3207.33	0.263864	0.313935
	3688.58	0.793311	0.88431			3713.86	0.544282	0.427194			3298.71	0.846279	0.881348			3295.89	0.576086	0.456629			3851.96	0.732737	0.923659			3869.63	0.62202	0.559933			3579.68	0.244857	0.230617			3308.05	0.9624	0.970976			3324.08	0.631721	0.756002			3340.97	0.263864	0.313935
	3836.12	1	0.818103			3862.41	0.54087	0.516099			3430.66	0.792097	0.687657			3427.73	0.465564	0.482497			4006.04	0.863389	0.82171			4024.42	0.525184	0.672045			3722.86	0.328149	0.227323			3440.37	0.72264	0.600528			3457.04	0.648708	0.843082			3474.61	0.247257	0.24445
	3983.67	0.935629	0.908793			4010.97	0.54087	0.516099			3562.61	0.761191	0.562194			3559.56	0.666173	0.609588			4160.12	1	0.974553			4179.2	0.751452	0.916387			3866.05	0.326357	0.263013			3572.69	0.33368	0.246614			3590.01	0.73426	0.670886			3608.25	0.285958	0.322212
	4131.21	0.638278	0.594655			4159.52	0.556124	0.501538			3694.55	0.860352	0.65647			3691.4	1	0.940953			4314.2	0.90622	1			4333.99	1	1			4009.24	0.414809	0.336921			3705.01	0.12816	0.106772			3722.97	0.73426	0.670886			3741.89	0.289887	0.242569
	4278.75	0.638278	0.594655			4308.07	0.782327	0.59475			3826.5	0.606874	0.486558			3823.24	0.790032	0.77984			4468.28	0.784804	0.705105			4488.77	0.707586	0.768231			4152.42	0.65515	0.613552			3837.34	0.1036	0.0406332			3855.93	0.443684	0.665866			3875.53	0.348532	0.265145
	4426.3	0.836225	0.791379			4456.63	1	1			3958.45	0.357294	0.390967			3955.07	0.593167	0.577675			4622.36	0.591061	0.636656			4643.56	0.815691	0.871123			4295.61	0.649057	0.492642			3969.66	0.05232	0.0151275			3988.9	0.636934	0.993889			4009.17	0.719009	0.608178
	4573.84	0.753907	0.614655			4605.18	0.596718	0.544914			4090.4	0.149553	0.20098			4086.91	0.51907	0.574863			4776.44	0.387188	0.500081			4798.34	0.725098	0.763412			4438.8	0.651853	0.480672			4101.98	0.04824	0.0406332			4121.86	1	1			4142.8	0.788405	0.698482
	4721.38	0.354437	0.374483			4753.74	0.478549	0.222929			4222.35	0.040866	0.057474			4218.74	0.369394	0.528891			4930.51	0.407523	0.393139			4953.13	0.702124	0.590947			4581.98	0.581822	0.414123			4234.3	0.05672	0.169217			4254.82	0.709648	0.937145			4276.44	0.774021	0.644801
	4868.93	0.067947	0.106034			4902.29	0.256611	0.180476			4354.3	0.040866	0.057474			4350.58	0.357382	0.496134			5084.59	0.474264	0.418103			5107.92	0.525358	0.488684			4725.17	0.631711	0.516582			4366.62	0.16784	0.261214			4387.79	0.570556	0.769969			4410.08	0.774021	0.644801
	5016.47	0.0507947	0.0717241			5050.85	0.356114	0.199959			4486.24	0.0230041	0.0200741			4482.41	0.433196	0.48334			5238.67	0.228156	0.216299			5262.7	0.320329	0.460604			4868.36	0.464339	0.349769			4498.95	0.42056	0.460158			4520.75	0.437686	0.570711			4543.72	0.749852	0.633764
	5164.01	0.0495364	0.0589655			5199.4	0.0992022	0.082137			4618.19	0.0407037	0.0094396			4614.25	0.464706	0.58133			5392.75	0.104581	0.106136			5417.49	0.520416	0.488265			5011.55	0.527919	0.370964			4631.27	0.82872	0.74934			4653.71	0.444469	0.384766			4677.36	0.76594	0.596764
	5311.55	0.0824503	0.057069			5347.96	0.0180139	0.0463495			4750.14	0.00205683	0.0319035			4746.09	0.438187	0.466189			5546.83	0.0581006	0.1158			5572.27	0.657044	0.452221			5154.73	0.527919	0.370964			4763.59	0.58536	0.594371			4786.68	0.314347	0.302488			4811	0.906732	0.790919
	5459.1	0.0202649	0.0115517			5496.51	0.0204225	0.0139459			4882.09	0.0414614	0.0115904			4877.92	0.451603	0.422185			5700.91	0.0943762	0.0932517			5727.06	0.36801	0.388935			5297.92	0.461257	0.37942			4895.91	0.21424	0.242216			4919.64	0.0955878	0.218245			4944.64	1	0.943183
	5606.64	0.012649	0.0389655			5645.06	0.0258919	0.0100492			5014.04	0	0			5009.76	0.163014	0.204977			5854.99	0.11121	0.0747302			5881.84	0.251149	0.30176			5441.11	0.435094	0.342631			5028.23	0.05112	0.058927			5052.6	0.171329	0.172196			5078.28	0.948399	0.980058
	5754.18	0.0299338	0.0317241			5793.62	0.00561995	0.00328138			5145.99	0.0127199	0.0101565			5141.59	0.0637236	0.0754956			6009.06	0.169311	0.0600741			6036.63	0.0277417	0.0842414			5584.29	0.414809	0.241269			5160.56	0	0.0372911			5185.57	0.154342	0.355303			5211.92	0.868179	0.740248
	5901.73	0.0345695	0.0341379			5942.17	0.0282001	0.00440935			5277.93	0.0838972	0.0292747			5273.43	0.0637236	0.0754956			6163.14	0.15486	0.0573361			6191.41	0.0176853	0.0532272			5727.48	0.354168	0.30727			5292.88	0.02216	0.0270888			5318.53	0.0808432	0.152335			5345.55	0.903099	0.743384
	6049.27	0.0345695	0.0341379			6090.73	0.00506799	0.0121001			5409.88	0.122598	0.0566376			5405.26	0.026753	0.0515957			6317.22	0.167151	0.0837494			6346.2	0.053316	0.0393965			5870.67	0.240054	0.201515			5425.2	0.00832	0.0202287			5451.49	0.0602119	0.103667			5479.19	0.625445	0.550107
	6196.81	0.0172185	0			6239.28	0	0.00543478			5541.83	0.19161	0.107062			5537.1	0.0876687	0.0137776			6471.3	0.0949721	0.0872926			6500.98	0.121196	0			6013.85	0.404344	0.194048			5557.52	0.01408	0.00897098			5584.45	0.147278	0.152553			5612.83	0.563019	0.528032
	6344.36	0	0.0377586			6387.84	0.0105876	0.0111772			5673.78	0.377591	0.251643			5668.94	0.0985103	0.052158			6625.38	0.234786	0.0246416			6655.77	0.0518422	0.0240989			6157.04	0.245789	0.159126			5689.84	0.04888	0.0411609			5717.42	0.0415429	0.0423396			5746.47	0.714858	0.519378
	6491.9	0.0192715	0.0324138			6536.39	0.0150534	0.00246103			5805.73	0.536996	0.297646			5800.77	0.0469542	0.0222128			6779.46	0.070838	0.0388146			6810.55	0.0782835	0.111903			6300.23	0.191384	0.122117			5822.17	0.05936	0			5850.38	0.0368896	0.0637276			5880.11	0.530694	0.59112
	6639.44	0.0324503	0.00534483			6684.94	0.0154549	0.00563987			5937.68	0.733586	0.505676			5932.61	0.0469542	0.0222128			6933.54	0.070838	0.0388146			6965.34	0.0448201	0.0308047			6443.42	0.153036	0.105974								5983.34	0.0281437	0.048014			6013.75	0.506154	0.472971
	6786.99	0.0328477	0.0156897			6833.5	0.018867	0.0193806			6069.62	0.840704	0.697455			6064.44	0.0664535	0.0247434			7087.61	0.0254749	0.0273796			7120.12	0.0419593	0.0163453			6586.6	0.192388	0.13848								6116.31	0.0093065	0.0427761			6147.39	0.54048	0.388561
	6934.53	0.0393377	0.0363793			6982.05	0.010136	0.00471698			6201.57	0.727145	0.628271			6196.28	0	0.0153241			7241.69	0.0630912	0.00128845			7274.91	0.0649328	0.108759			6729.79	0.156763	0.121349								6249.27	0.0125021	0.000436491			6281.03	0.562352	0.492663
	7082.07	0.0271523	0.0218966			7130.61	0.0120929	0.0243027			6333.52	0.434696	0.381886			6328.11	0.00319788	0.0130747			7395.77	0.0358287	0.0161057			7429.69	0.182922	0.039606			6872.98	0.134686	0.107402								6382.23	0.0330212	0.0486687			6414.66	0.312574	0.37025
	7229.62	0.0506623	0.0193103			7279.16	0.0289528	0			6465.47	0.11318	0.165492			6459.95	0.0170814	0			7549.85	0.0449907	0.0210984			7584.48	0.0872995	0.0071249			7016.16	0.0651566	0.0194377								6515.2	0	0			6548.3	0.0601275	0.128684
	7377.16	0.0506623	0.0193103			7427.72	5.01781e-05	0.00502461			6597.42	0.0510961	0.0610587			6591.79	0.0170814	0			7703.93	0.00446927	0			7739.27	0.0761162	0.0201174			7159.35	0.0401405	0.0416209								6648.16	0.0139037	0.00611087			6681.94	0	0.0317321
	7524.7	0.0757616	0.0198276								6729.37	0.0460622	0.0466005																		7302.54	0.0786324	0.0417307								6781.12	0.0128945	0.000654736			6815.58	0.0233541	0.0381287
	7672.25	0.00907285	0.00310345								6861.31	0.0558593	0.0335763																		7445.72	0.03756	0.0133978								6914.09	0.0128945	0.000654736			6949.22	0.0642794	0.0144237
	7819.79	0.0268212	0.0203448								6993.26	0.0318809	0.00967858																		7588.91	0.0412874	0.0452449													7082.86	0.0435943	0.040888
	7967.33	0.0203974	0.0037931								7125.21	0.0238701	0.00501852																		7732.1	0.0443696	0.00582034													7216.5	0.0329181	0
											7257.16	0.0160758	0.0225833																		7875.29	0	0													7350.14	0.0547153	0.00877963
																															8018.47	0.0813562	0.0220734													7483.78	0.0733244	0.0244575
																															8161.66	0.0813562	0.0220734													7617.41	0.117215	0.030227
																															8304.85	0.0339044	0.0170217													7751.05	0.084742	0.017183
																															8448.03	0.042936	0.00955414													7884.69	0.0794039	0.0127932
																															8591.22	0.0201419	0.0109818													8018.33	0.00904508	0.010661
																															8734.41	0.0168447	0.00603997													8151.97	0.0288405	0.0122915

## Sheet: Ray 8
	PT3620_ Projection-11 LINES					PT3620_-12 LINES					PT3620-15 LINES					PT3620-15 LINES					PT3620_-14 LINES					PT3620_-16 LINES					PT3620_-17 LINES					PT3620_-17 LINES					PT3620_-18 LINES					PT3620_-18 LINES
	Distance::Distance!!R	Channel_1::ChA-T1!!R	Channel_2::ChA-T2!!R			Distance::Distance!!R	Channel_1::ChA-T1!!R	Channel_2::ChA-T2!!R			Distance::Distance!!R	Channel_1::ChA-T1!!R	Channel_2::ChA-T2!!R			Distance::Distance!!R	Channel_1::ChA-T1!!R	Channel_2::ChA-T2!!R			Distance::Distance!!R	Channel_1::ChA-T1!!R	Channel_2::ChA-T2!!R			Distance::Distance!!R	Channel_1::ChA-T1!!R	Channel_2::ChA-T2!!R			Distance::Distance!!R	Channel_1::ChA-T1!!R	Channel_2::ChA-T2!!R			Distance::Distance!!R	Channel_1::ChA-T1!!R	Channel_2::ChA-T2!!R			Distance::Distance!!R	Channel_1::ChA-T1!!R	Channel_2::ChA-T2!!R			Distance::Distance!!R	Channel_1::ChA-T1!!R	Channel_2::ChA-T2!!R
	nm					nm					nm					nm					nm					nm					nm					nm					nm					nm
	0	489.8	179.4			0	572.6	258.8			0	342.6	38.2			0	338.2	70.2			0	678.4	184.2			0	678.4	340.8			0	1431.8	407			0	318.8	167.6			0	284.8	114.4			0	1808.2	747.8
	147.938	542	184.6			133.094	1571.4	394			154.268	491.8	147.8			154.839	654.6	114.6			144.425	1110.2	437.2			133.676	816.8	241.4			132.551	1832.6	546.6			131.891	910.6	237.8			133.939	873.2	235.8			132.44	4940.2	2068.6
	295.875	6970.8	602.8			266.188	1904.8	579.8			308.536	2698.4	488.4			309.678	2434	196.8			288.851	1816.4	431.2			267.353	1831	562			265.103	4097.4	1068.2			263.781	2598.8	584.2			267.878	5241.2	805.6			264.879	2263.4	1245.2
	443.813	6247	1029			399.282	504	263.8			462.804	2494	415			464.517	2113.6	391.8			433.276	1896	558.2			401.029	2201.2	569.2			397.654	4366.6	1178.2			395.672	2511	447.6			401.818	7542.8	1307			397.319	1489.8	809.4
	591.75	964.6	416.2			532.376	504	263.8			617.072	2239.4	358.6			619.356	978.6	214.2			577.701	554.2	213			534.706	2961.6	1002.6			530.206	992.8	557.8			527.562	1692.2	292.6			535.757	6120.6	1595			529.759	1102.2	519.4
	739.688	549.8	285.4			665.471	297.4	153.6			771.34	1185.8	164.8			774.195	559.8	125.8			722.127	446.8	186.8			668.382	894	380			662.757	665.6	371.2			659.453	878.2	254			669.696	1635.8	616.8			662.199	1102.2	519.4
	887.626	448.6	199.6			798.565	274.6	150.6			925.608	654	217.4			929.034	233	164			866.552	446.8	186.8			802.059	385.2	142.4			795.309	484.6	266			791.343	592.4	242			803.635	734	309.8			794.638	869.4	433.4
	1035.56	494.8	173.2			931.659	387.4	99			1079.88	566	216			1083.87	633.4	171			1010.98	329.6	159.2			935.735	385.2	142.4			927.86	579.2	451.2			923.234	437.8	220.2			937.574	734	309.8			927.078	989.4	398.4
	1183.5	946.4	195.6			1064.75	345.2	123.8			1234.14	566	216			1238.71	758.6	159.2			1155.4	458.8	160.4			1069.41	403.2	203.2			1060.41	1000	788			1055.12	599.8	456.8			1071.51	884.8	295			1059.52	1441.4	637.6
	1331.44	695.6	243.8			1197.85	345.2	123.8			1388.41	856.6	228			1393.55	592.8	217			1299.83	370.6	92.8			1203.09	493.8	135.4			1192.96	1266.2	822.6			1187.02	599.8	456.8			1205.45	1301.2	439.4			1191.96	1095.2	549.8
	1479.38	615.2	264.8			1330.94	235.2	124.2			1542.68	730.4	212.8			1548.39	550.4	138			1444.25	329	116.2			1336.76	493.8	135.4			1325.51	964	767.8			1318.91	874.6	566.8			1339.39	1564.6	474.6			1324.4	1095.2	549.8
	1627.31	708.2	154			1464.04	272	129.6			1696.95	1120.8	280.2			1703.23	343.6	135.2			1588.68	378.4	100.6			1470.44	476.8	165.4			1458.07	984.8	464			1450.8	1101.4	415.4			1473.33	1780.4	681.4			1456.84	787.8	384
	1775.25	708.2	154			1597.13	288	102			1851.22	1120.8	280.2			1858.07	402.8	82.2			1733.1	283.8	70.2			1604.12	521	149.4			1590.62	913.8	376.4			1582.69	1123.2	242.4			1607.27	1417.4	708.8			1589.28	568.4	385.2
	1923.19	588.2	178.8			1730.22	383	97.8			2005.48	424.6	220.2			2012.91	284.4	71.6			1877.53	309.6	84			1737.79	562	147.4			1723.17	614.6	239.6			1714.58	862.8	246.4			1741.21	1349.4	732			1721.72	655.2	249.4
	2071.13	422.6	113.8			1863.32	383	97.8			2159.75	279	127.2			2167.75	738.4	138.6			2021.95	371	117			1871.47	546.8	129			1855.72	459.4	211.8			1846.47	699	200.8			1875.15	1298.8	540			1854.16	375.2	189.6
	2219.06	660.4	122			1996.41	1053.8	118.2			2314.02	279	127.2			2322.59	655	99.2			2166.38	336.6	113.2			2005.15	341.6	121.8			1988.27	369	147.8			1978.36	663.2	236.6			2009.09	996	475.2			1986.6	235.8	155.8
	2367	692.4	146.4			2129.51	1327	169.4			2468.29	548.4	147.2			2477.42	1703	129.4			2310.81	577.2	104.6			2138.82	420.4	111.2			2120.82	360.6	135.8			2110.25	547	125.8			2143.03	712.8	395.8			2119.04	402.2	207
	2514.94	771.4	134.4			2262.6	1307.6	135.2			2622.56	842.2	186.2			2632.26	3279.6	223.2			2455.23	1042.6	290.2			2272.5	330.2	77.2			2253.38	477	179.8			2242.14	384	165.2			2276.97	583.6	215.2			2251.48	578	194
	2662.88	1711.6	222.2			2395.69	1477.2	178.2			2776.82	1009.2	235			2787.1	3663.6	306.4			2599.66	1536.6	258			2406.18	321.6	93.8			2385.93	549	203.8			2374.03	511.6	277			2410.91	380.4	178			2383.91	1288.6	399.6
	2810.81	2273.6	245			2528.79	1320.6	193.6			2931.09	1926	428			2941.94	3003.6	253.6			2744.08	1536.6	258			2539.85	357	128			2518.48	1522.8	417			2505.92	1504.8	339.2			2544.84	380.4	178			2516.35	1709.8	522.4
	2958.75	2398.4	199.8			2661.88	1596.2	228.6			3085.36	2155.6	274.2			3096.78	2806.2	212.6			2888.51	1913.6	485.2			2673.53	537	166.2			2651.03	2150.2	517.6			2637.81	2000.6	359.8			2678.78	383.4	178.8			2648.79	4127.4	772.6
	3106.69	2077.4	243.6			2794.98	2066.6	262.8			3239.63	1734.6	299.8			3251.62	2062.4	126.6			3032.93	2017.4	521			2807.21	889.8	277.6			2783.58	2288.8	469			2769.7	2187.2	509.4			2812.72	1116	368.8			2781.23	3425.2	875.2
	3254.63	2509.8	293.4			2928.07	2520.8	328			3393.9	1574.8	288.6			3406.46	1163.2	127			3177.36	2106	455			2940.88	1465	332.2			2916.13	2178.8	389.2			2901.59	2072.2	302.4			2946.66	1275.4	414.8			2913.67	3746.4	952
	3402.56	2147	379.6			3061.16	2065.4	287			3548.16	1450.2	226.2			3561.3	1163.2	127			3321.78	1867	532.4			3074.56	1871.2	545.6			3048.68	1733.6	405			3033.48	2195.8	328			3080.6	2091.6	668.2			3046.11	4120.6	1190.8
	3550.5	2488.6	298.2			3194.26	1295.4	172.8			3702.43	2199.8	235.2			3716.14	1347.8	139.6			3466.21	1764.2	550.2			3208.23	1968.4	481.4			3181.24	1779.4	431.6			3165.37	1426.4	372.6			3214.54	3225	791.4			3178.55	3925.2	953.2
	3698.44	2208.2	343.4			3327.35	1295.4	172.8			3856.7	1925.6	183			3870.98	1683.2	183			3610.63	1641.2	531.8			3341.91	2012.8	489.6			3313.79	1614.4	433.6			3297.26	1692.8	340.4			3348.48	3687.4	933.8			3310.99	4408.2	1401
	3846.38	1879.8	487.6			3460.45	1033.6	179			4010.97	1796.2	177.2			4025.81	1744.8	167.6			3755.06	1273.6	439.6			3475.59	1886.8	473.6			3446.34	2069.6	489.4			3429.15	2336.6	263.4			3482.42	3521	1027			3443.43	4415.6	1411.8
	3994.32	2321.4	544.2			3593.54	953.2	116.6			4165.24	2536	253.8			4180.65	1230	91.2			3899.48	1456.6	323			3609.26	1886.8	473.6			3578.89	2437	444.8			3561.05	1977.4	218.8			3616.36	3521	1027			3575.87	4160.6	1441.6
	4142.25	1429	394.2			3726.64	1165.6	129.2			4319.5	2333.4	195.2			4335.49	1214.2	168.2			4043.91	1456.6	323			3742.94	2348.4	397.4			3711.44	2002.4	385.4			3692.94	1636.4	311.6			3750.3	2497.2	789.6			3708.31	4032.6	1177.4
	4290.19	1064.6	164			3859.73	1142.8	116.8			4473.77	1992	194.8			4490.33	935.4	41.8			4188.34	698.8	198			3876.62	2479.4	454.8			3843.99	1179.4	201.2			3824.83	1636.4	311.6			3884.24	2112.4	546			3840.75	2688.4	642.2
	4438.13	1303.8	114.4			3992.82	705.2	83.2			4628.04	1554.4	157.8			4645.17	921.2	53.2			4332.76	609	236.4			4010.29	2252	345.2			3976.54	965	133.4			3956.72	1539	104.2			4018.18	2304.2	443.6			3973.19	2688.4	642.2
	4586.07	986.8	166.8			4125.92	843.2	72.2			4782.31	1269.6	128.4			4800.01	1065.8	151.2			4477.19	486	114.2			4143.97	1362.6	284.6			4109.1	890.8	192.4			4088.61	1473.8	103.8			4152.11	1732.4	545			4105.63	2748.6	576
	4734	887	206			4259.01	843.2	72.2			4936.58	1359	93.6			4954.85	831.6	79.4			4621.61	489.6	82.4			4277.65	1362.6	284.6			4241.65	775.2	143.2			4220.5	784.6	84			4286.05	1835.6	496.2			4238.07	1978.2	566.8
	4881.94	1150.4	169.2			4392.11	708.4	69.4			5090.84	1266	96.8			5109.69	1203.4	79.4			4766.04	437.4	71.6			4411.32	763	160.8			4374.2	686.2	106.6			4352.39	614.4	88.4			4419.99	1635.4	504			4370.51	1681	346.4
	5029.88	754.6	91.2			4525.2	507	87.8			5245.11	1448.8	85.2			5264.53	1079.6	79.8			4910.46	400.8	80			4545	646.6	124			4506.75	615.8	74			4484.28	676.6	55.6			4553.93	969.2	335.4			4502.95	972.6	205.6
	5177.82	812.8	104.2			4658.29	386.2	94			5399.38	1935.6	95.2			5419.37	1002	169.6			5054.89	333.2	65			4678.68	605	97.2			4639.3	673.2	80.4			4616.17	697.6	81.6			4687.87	964.4	362			4635.39	840.8	276.8
	5325.75	971.8	100.4			4791.39	420.2	40.8			5553.65	1599.6	112.6			5574.2	904	61			5199.31	358.4	65.8			4812.35	687	104.8			4771.85	645.4	92.4			4748.06	384.4	87.2			4821.81	889.4	215.4			4767.83	473.8	167.6
	5473.69	847	176.6			4924.48	545.4	51.6			5707.92	1303.6	130.4			5729.04	904	61			5343.74	322.4	50			4946.03	637.4	96.4			4904.41	622	160.4			4879.95	516.6	76.8			4955.75	889.4	215.4			4900.27	640.2	228
	5621.63	793	101.8			5057.58	547.4	56.4			5862.18	1175.2	65.6			5883.88	697.6	119.8			5488.16	292	69			5079.7	880.6	92.2			5036.96	510.2	131			5011.84	319	70.2			5089.69	715.8	138			5032.71	405.8	175
	5769.57	775.4	97.8			5190.67	649.4	44			6016.45	1175.2	65.6			6038.72	850.4	83.2			5632.59	249.6	45.6			5213.38	705.2	85.4			5169.51	544.2	142.6			5143.73	319	70.2			5223.63	678.4	104.8			5165.15	616.2	137.8
	5917.5	601	77.8			5323.76	597	46.4			6170.72	1071.4	59.8			6193.56	949.6	60.2			5777.01	256.6	41			5347.06	530	109.8			5302.06	592	93.6			5275.62	422.2	91.8			5357.57	328.6	85.4			5297.59	1049.6	88.2
	6065.44	616.2	146.2			5456.86	455.2	44.4			6324.99	903	65.6			6348.4	650	65.2			5921.44	370.6	63.8			5480.73	506.6	93			5434.61	515	109			5407.51	472.6	98.6			5491.51	430.6	66.8			5430.03	730.2	72.2
	6213.38	461	166.4			5589.95	443.2	50.4			6479.26	1145.6	94.2			6503.24	805.2	54.4			6065.86	431.8	60.2			5614.41	371	60			5567.16	639.8	77.8			5539.4	607.4	78.2			5625.45	367.8	73			5562.47	278	129.4
	6361.32	534.6	128.6			5723.05	551.2	53.4			6633.52	723.4	78.2			6658.08	944.8	108.2			6210.29	411.4	69.4			5748.09	459.6	87			5699.71	516.8	96.4			5671.29	434.8	72.6			5759.38	509	115.2			5694.91	278	129.4
	6509.25	627	113.2			5856.14	547	43.8			6787.79	1166.8	81.8			6812.92	635.6	112.2			6354.72	348.2	88.8			5881.76	414.2	74			5832.27	368.4	86.4			5803.18	323.8	137.8			5893.32	509	115.2			5827.35	350.8	118
	6657.19	527.4	86.8			5989.24	643.4	91.2			6942.06	1346	77.4			6967.76	671	61.4			6499.14	274	56.2			6015.44	383.6	48.6			5964.82	384.4	80.6								6027.26	344.6	129.2			5959.79	358.4	70
	6805.13	612.8	145.2			6122.33	618.6	44.4			7096.33	1111.4	85.4			7122.59	969.4	42			6643.57	191.8	30.4			6149.12	306.4	48			6097.37	586.6	86.6								6161.2	278.4	56.2			6092.23	308	70.8
	6953.07	477.6	133.4			6255.42	680.6	81			7250.6	812.8	58.6			7277.43	1095.8	95			6787.99	354.2	33			6282.79	351.6	54.8			6229.92	416.2	92.4								6295.14	305.6	77.2			6224.67	338.8	81.6
	7101.01	689.8	111.2			6388.52	673.6	102.6			7404.86	829.2	65.8			7432.27	674.8	45.8			6932.42	249	87.4			6416.47	299.4	66.2			6362.47	441.8	98								6429.08	239.6	89			6357.11	325.4	134.6
	7248.94	689.8	111.2			6521.61	700.8	62			7559.13	1002.6	92			7587.11	802.6	57.4			7076.84	301.4	55.2			6550.15	303.6	54.2			6495.02	434.2	113.4								6563.02	290	67.4			6489.55	216.6	103
	7396.88	718.6	85			6654.71	714	91.2			7713.4	1050.6	91.6								7221.27	345	78.2			6683.82	385.8	51.8			6627.57	455.2	78.2								6696.96	318.2	66			6621.99	308.6	110
	7544.82	580.8	93.6			6787.8	615.8	147.4			7867.67	1169	83.4								7365.69	439.2	78.8			6817.5	379.4	57.4			6760.13	524.8	61.6								6830.9	337.6	76.4			6754.43	308.6	110
	7692.76	435.6	118.2			6920.89	787.6	77.2			8021.94	841	75.2								7510.12	345.6	70			6951.17	401.6	67			6892.68	524.8	61.6								6964.84	450.8	68.2			6886.86	341	130.6
	7840.69	280.6	153.2			7053.99	505	57			8176.2	467.8	49								7654.54	241	44.6			7084.85	499.2	64			7025.23	485.8	99.2								7098.78	450.8	68.2			7019.3	362.8	152.6
	7988.63	585.6	84.4			7187.08	505	57													7798.97	456	61.2			7218.53	589.6	57.2			7157.78	323.6	84.6								7232.72	357.8	63.6			7151.74	374.4	237.4
	8136.57	296	107.6			7320.18	680.4	95.4													7943.39	292.4	31.6			7352.2	590.8	95.6			7290.33	462	63.6								7366.65	302.4	85.6			7284.18	365.4	174.2
	8284.51	568.6	107.6			7453.27	616	85.8													8087.82	311.6	87			7485.88	632.6	88.6													7500.59	437	101.8
						7586.36	429	90.4													8232.24	227.4	45.2			7619.56	539.4	60.6													7634.53	411.8	64.6
						7719.46	533.4	76.6													8376.67	238.8	33.2																		7768.47	367.4	77
						7852.55	524	78.4																																	7902.41	301.2	65.6
						7985.65	425	116
	PT3620_ Projection-11 LINES					PT3620_-12 LINES					PT3620-15 LINES					PT3620-15 LINES					PT3620_-14 LINES					PT3620_-16 LINES					PT3620_-17 LINES					PT3620_-17 LINES					PT3620_-18 LINES					PT3620_-18 LINES
	Distance::Distance!!R	Channel_1::ChA-T1!!R	Channel_2::ChA-T2!!R			Distance::Distance!!R	Channel_1::ChA-T1!!R	Channel_2::ChA-T2!!R			Distance::Distance!!R	Channel_1::ChA-T1!!R	Channel_2::ChA-T2!!R			Distance::Distance!!R	Channel_1::ChA-T1!!R	Channel_2::ChA-T2!!R			Distance::Distance!!R	Channel_1::ChA-T1!!R	Channel_2::ChA-T2!!R			Distance::Distance!!R	Channel_1::ChA-T1!!R	Channel_2::ChA-T2!!R			Distance::Distance!!R	Channel_1::ChA-T1!!R	Channel_2::ChA-T2!!R			Distance::Distance!!R	Channel_1::ChA-T1!!R	Channel_2::ChA-T2!!R			Distance::Distance!!R	Channel_1::ChA-T1!!R	Channel_2::ChA-T2!!R			Distance::Distance!!R	Channel_1::ChA-T1!!R	Channel_2::ChA-T2!!R
	nm					nm					nm					nm					nm					nm					nm					nm					nm					nm
	0	0.0312696	0.106812			0	0.14762	0.404453			0	0.0262875	0			0	0.0306652	0.0811429			0	0.254205	0.291398			0	0.142363	0.306725			0	0.274103	0.309332			0	0	0.21188			0	0.00618907	0.0378217			0	0.336946	0.339137
	147.938	0.0390721	0.112279			133.094	0.584617	0.655288			154.268	0.0879557	0.243447			154.839	0.122894	0.208			144.425	0.479783	0.770746			133.676	0.194351	0.202598			132.551	0.373238	0.434354			131.891	0.259561	0.344684			133.939	0.0867565	0.116714			132.44	1	1
	295.875	1	0.551934			266.188	0.730487	1			308.536	1	1			309.678	0.641579	0.442857			288.851	0.84871	0.759379			267.353	0.575314	0.538445			265.103	0.933416	0.901487			263.781	1	1			267.878	0.68485	0.487003			264.879	0.433314	0.588012
	443.813	0.891812	1			399.282	0.117606	0.413729			462.804	0.915516	0.836961			464.517	0.548184	1			433.276	0.890294	1			401.029	0.714372	0.545988			397.654	1	1			395.672	0.961491	0.741582			401.818	1	0.812841			397.319	0.26954	0.369959
	591.75	0.102239	0.355761			532.376	0.117606	0.413729			617.072	0.810284	0.711684			619.356	0.217338	0.492571			577.701	0.189322	0.345964			534.706	1	1			530.206	0.165521	0.444385			527.562	0.602368	0.448354			535.757	0.805263	1			529.759	0.187484	0.224857
	739.688	0.040238	0.218251			665.471	0.0272139	0.209276			771.34	0.374804	0.281208			774.195	0.0952603	0.24			722.127	0.133215	0.296324			668.382	0.223349	0.34779			662.757	0.0845907	0.27727			659.453	0.245351	0.375331			669.696	0.191176	0.36431			662.199	0.187484	0.224857
	887.626	0.0251114	0.128049			798.565	0.0172384	0.203711			925.608	0.154997	0.398045			929.034	0	0.349143			866.552	0.133215	0.296324			802.059	0.032229	0.0988896			795.309	0.0398219	0.183056			791.343	0.12	0.35263			803.635	0.0676964	0.164804			794.638	0.1382	0.181827
	1035.56	0.032017	0.100294			931.659	0.0665908	0.107978			1079.88	0.118624	0.394936			1083.87	0.116714	0.369143			1010.98	0.0719883	0.244032			935.735	0.032229	0.0988896			927.86	0.0632204	0.348916			923.234	0.052193	0.311389			937.574	0.0676964	0.164804			927.078	0.163604	0.164315
	1183.5	0.0995187	0.123844			1064.75	0.0481274	0.153989			1234.14	0.118624	0.394936			1238.71	0.153209	0.335429			1155.4	0.139484	0.246305			1069.41	0.0389903	0.162581			1060.41	0.167302	0.650546			1055.12	0.123246	0.758986			1071.51	0.0883448	0.155186			1059.52	0.259294	0.283999
	1331.44	0.062031	0.174516			1197.85	0.0481274	0.153989			1388.41	0.238737	0.42159			1393.55	0.10488	0.500571			1299.83	0.0934072	0.118227			1203.09	0.0730223	0.0915567			1192.96	0.233144	0.681533			1187.02	0.123246	0.758986			1205.45	0.145361	0.249025			1191.96	0.186002	0.240068
	1479.38	0.0500135	0.196594			1330.94	0	0.154731			1542.68	0.186575	0.387828			1548.39	0.0925203	0.274857			1444.25	0.0716749	0.162562			1336.76	0.0730223	0.0915567			1325.51	0.158397	0.632456			1318.91	0.243772	0.967083			1339.39	0.181427	0.2719			1324.4	0.186002	0.240068
	1627.31	0.0639144	0.0801093			1464.04	0.0161008	0.16475			1696.95	0.347938	0.537539			1703.23	0.0322393	0.266857			1588.68	0.097482	0.133005			1470.44	0.0666366	0.122983			1458.07	0.163542	0.36038			1450.8	0.343246	0.680666			1473.33	0.210976	0.406291			1456.84	0.120925	0.15711
	1775.25	0.0639144	0.0801093			1597.13	0.0231012	0.113544			1851.22	0.347938	0.537539			1858.07	0.0494957	0.115429			1733.1	0.0480619	0.0754074			1604.12	0.0832394	0.106223			1590.62	0.145981	0.281927			1582.69	0.352807	0.353386			1607.27	0.161272	0.424097			1589.28	0.0744771	0.15771
	1923.19	0.0459777	0.106182			1730.22	0.0646657	0.105751			2005.48	0.0601802	0.404265			2012.91	0.0149828	0.0851429			1877.53	0.0615401	0.101554			1737.79	0.0986402	0.104127			1723.17	0.0719763	0.159413			1714.58	0.238596	0.360953			1741.21	0.151961	0.439173			1721.72	0.0928529	0.0897628
	2071.13	0.0212251	0.0378469			1863.32	0.0646657	0.105751			2159.75	0	0.19769			2167.75	0.147321	0.276571			2021.95	0.0936161	0.164077			1871.47	0.0929307	0.0848523			1855.72	0.0335889	0.134515			1846.47	0.166754	0.274688			1875.15	0.145032	0.314401			1854.16	0.0335761	0.0598419
	2219.06	0.0567696	0.0464676			1996.41	0.358155	0.143599			2314.02	0	0.19769			2322.59	0.123011	0.164			2166.38	0.0756452	0.156878			2005.15	0.0158516	0.0773099			1988.27	0.0112293	0.0771986			1978.36	0.151053	0.342414			2009.09	0.103571	0.27229			1986.6	0.0040647	0.0429301
	2367	0.0615527	0.0721194			2129.51	0.477686	0.23859			2468.29	0.11135	0.242115			2477.42	0.428496	0.250286			2310.81	0.201337	0.140584			2138.82	0.0454511	0.0662057			2120.82	0.00915162	0.0664517			2110.25	0.100088	0.132804			2143.03	0.0647935	0.220691			2119.04	0.0392921	0.068548
	2514.94	0.073361	0.0595038			2262.6	0.469198	0.175139			2622.56	0.232785	0.328743			2632.26	0.888066	0.518286			2455.23	0.444468	0.492232			2272.5	0.0115694	0.0305887			2253.38	0.0379421	0.105857			2242.14	0.0285965	0.20734			2276.97	0.0471026	0.103327			2251.48	0.0765094	0.0620434
	2662.88	0.213895	0.151808			2395.69	0.543402	0.254917			2776.82	0.30181	0.437139			2787.1	1	0.756			2599.66	0.702539	0.431224			2406.18	0.00833897	0.0479782			2385.93	0.0557507	0.127351			2374.03	0.0845614	0.418842			2410.91	0.0192792	0.0791526			2383.91	0.226946	0.164915
	2810.81	0.297898	0.175778			2528.79	0.474886	0.283488			2931.09	0.680747	0.865837			2941.94	0.807614	0.605143			2744.08	0.702539	0.431224			2539.85	0.0216362	0.0838047			2518.48	0.296611	0.318288			2505.92	0.520175	0.536512			2544.84	0.0192792	0.0791526			2516.35	0.316115	0.226358
	2958.75	0.316553	0.128259			2661.88	0.595467	0.348423			3085.36	0.775647	0.524211			3096.78	0.750073	0.488			2888.51	0.899488	0.86169			2673.53	0.0892495	0.123821			2651.03	0.451793	0.408383			2637.81	0.737632	0.575482			2678.78	0.01969	0.0796725			2648.79	0.827928	0.351546
	3106.69	0.268572	0.174306			2794.98	0.801278	0.411874			3239.63	0.601637	0.581075			3251.62	0.533259	0.242286			3032.93	0.953714	0.929519			2807.21	0.221771	0.24052			2783.58	0.486075	0.364858			2769.7	0.819474	0.858494			2812.72	0.120002	0.203145			2781.23	0.67927	0.402882
	3254.63	0.333204	0.226661			2928.07	1	0.532839			3393.9	0.535587	0.556197			3406.46	0.271148	0.243429			3177.36	1	0.804471			2940.88	0.437833	0.297716			2916.13	0.458867	0.293391			2901.59	0.769035	0.466894			2946.66	0.141828	0.233039			2913.67	0.747269	0.441309
	3402.56	0.278975	0.317283			3061.16	0.800753	0.456772			3548.16	0.484087	0.417592			3561.3	0.271148	0.243429			3321.78	0.875144	0.951118			3074.56	0.590414	0.521265			3048.68	0.348751	0.307541			3033.48	0.823246	0.515323			3080.6	0.253587	0.397713			3046.11	0.826488	0.560793
	3550.5	0.330035	0.231707			3194.26	0.463861	0.244898			3702.43	0.793916	0.437583			3716.14	0.324958	0.279429			3466.21	0.82144	0.984843			3208.23	0.626925	0.454012			3181.24	0.360079	0.331363			3165.37	0.485789	0.599697			3214.54	0.40878	0.477775			3178.55	0.785122	0.441909
	3698.44	0.288123	0.279226			3327.35	0.463861	0.244898			3856.7	0.680582	0.321635			3870.98	0.422725	0.403429			3610.63	0.757183	0.949981			3341.91	0.643603	0.462602			3313.79	0.319268	0.333154			3297.26	0.602632	0.538782			3348.48	0.472094	0.570315			3310.99	0.887374	0.665966
	3846.38	0.239036	0.430824			3460.45	0.349317	0.256401			4010.97	0.627098	0.308752			4025.81	0.440681	0.359429			3755.06	0.565145	0.775294			3475.59	0.596274	0.445841			3446.34	0.431858	0.383127			3429.15	0.885	0.393114			3482.42	0.44931	0.630881			3443.43	0.888941	0.67137
	3994.32	0.305043	0.490328			3593.54	0.314141	0.140631			4165.24	0.932876	0.478898			4180.65	0.29062	0.141143			3899.48	0.660746	0.554377			3609.26	0.596274	0.445841			3578.89	0.522731	0.343185			3561.05	0.727456	0.30874			3616.36	0.44931	0.630881			3575.87	0.834956	0.68628
	4142.25	0.171654	0.332632			3726.64	0.40707	0.164007			4319.5	0.849136	0.348734			4335.49	0.286014	0.361143			4043.91	0.660746	0.554377			3742.94	0.769664	0.366017			3711.44	0.415236	0.289987			3692.94	0.577895	0.484298			3750.3	0.309125	0.476605			3708.31	0.807858	0.554088
	4290.19	0.117186	0.0906224			3859.73	0.397095	0.141002			4473.77	0.708027	0.347845			4490.33	0.204746	0			4188.34	0.264863	0.317545			3876.62	0.818872	0.426147			3843.99	0.211674	0.125022			3824.83	0.577895	0.484298			3884.24	0.256436	0.3183			3840.75	0.523287	0.2863
	4438.13	0.15294	0.0384777			3992.82	0.205635	0.0786642			4628.04	0.527155	0.26566			4645.17	0.200606	0.0325714			4332.76	0.21795	0.390299			4010.29	0.733454	0.311335			3976.54	0.158645	0.0643023			3956.72	0.535175	0.091941			4018.18	0.282698	0.251755			3973.19	0.523287	0.2863
	4586.07	0.105557	0.093566			4125.92	0.266013	0.058256			4782.31	0.40944	0.200355			4800.01	0.242756	0.312571			4477.19	0.153693	0.158772			4143.97	0.399369	0.247853			4109.1	0.140292	0.117141			4088.61	0.506579	0.0911843			4152.11	0.204404	0.31765			4105.63	0.536032	0.253177
	4734	0.09064	0.134777			4259.01	0.266013	0.058256			4936.58	0.446392	0.123056			4954.85	0.174488	0.107429			4621.61	0.155574	0.0985222			4277.65	0.399369	0.247853			4241.65	0.111699	0.073079			4220.5	0.204298	0.0537268			4286.05	0.218534	0.285937			4238.07	0.372936	0.248574
	4881.94	0.130011	0.0960892			4392.11	0.207035	0.0530612			5090.84	0.407952	0.130164			5109.69	0.282866	0.107429			4766.04	0.128304	0.0780599			4411.32	0.174142	0.118165			4374.2	0.0896859	0.0403009			4352.39	0.129649	0.0620507			4419.99	0.191122	0.291006			4370.51	0.310018	0.138297
	5029.88	0.0708499	0.0140875			4525.2	0.118918	0.0871985			5245.11	0.483508	0.104398			5264.53	0.246779	0.108571			4910.46	0.109184	0.093975			4545	0.130418	0.0796145			4506.75	0.0722731	0.0111051			4484.28	0.15693	0			4553.93	0.0999014	0.18144			4502.95	0.160047	0.0678475
	5177.82	0.0795492	0.0277544			4658.29	0.0660658	0.0987013			5399.38	0.684715	0.12661			5419.37	0.224159	0.365143			5054.89	0.073869	0.0655551			4678.68	0.114792	0.0515399			4639.3	0.0864704	0.0168368			4616.17	0.16614	0.0491865			4687.87	0.0992442	0.198726			4635.39	0.132145	0.103472
	5325.75	0.103315	0.0237595			4791.39	0.0809415	0			5553.65	0.545838	0.16526			5574.2	0.195593	0.0548571			5199.31	0.0870337	0.0670709			4812.35	0.145594	0.0595014			4771.85	0.0795944	0.0275837			4748.06	0.0287719	0.0597806			4821.81	0.0889747	0.103457			4767.83	0.05445	0.0488342
	5473.69	0.0846611	0.103869			4924.48	0.135719	0.0200371			5707.92	0.423493	0.204798			5729.04	0.195593	0.0548571			5343.74	0.0682269	0.0371353			4946.03	0.126963	0.0507019			4904.41	0.0738066	0.0884829			4879.95	0.0867544	0.0401059			4955.75	0.0889747	0.103457			4900.27	0.0896774	0.0790553
	5621.63	0.0765896	0.0252313			5057.58	0.136594	0.0289425			5862.18	0.370422	0.0608618			5883.88	0.135428	0.222857			5488.16	0.0523456	0.0731338			5079.7	0.218316	0.0463021			5036.96	0.0461538	0.062153			5011.84	8.77193e-05	0.0276201			5089.69	0.0652043	0.0531583			5032.71	0.0400542	0.0525368
	5769.57	0.0739589	0.0210261			5190.67	0.181222	0.00593692			6016.45	0.370422	0.0608618			6038.72	0.179969	0.118286			5632.59	0.0301954	0.0287988			5213.38	0.15243	0.0391787			5169.51	0.0545634	0.0725416			5143.73	8.77193e-05	0.0276201			5223.63	0.0600833	0.0315831			5165.15	0.0845965	0.0339237
	5917.5	0.0478909	0			5323.76	0.158295	0.0103896			6170.72	0.327519	0.0479787			6193.56	0.208885	0.0525714			5777.01	0.0338523	0.0200834			5347.06	0.0866201	0.0647392			5302.06	0.0663863	0.0286584			5275.62	0.0453509	0.0684828			5357.57	0.0121864	0.0189758			5297.59	0.176349	0.00910637
	6065.44	0.0501629	0.0719092			5456.86	0.0962548	0.00667904			6324.99	0.257915	0.0608618			6348.4	0.121553	0.0668571			5921.44	0.0934072	0.0632815			5480.73	0.0778304	0.0471402			5434.61	0.0473411	0.0424503			5407.51	0.0674561	0.081347			5491.51	0.0261529	0.00688848			5430.03	0.108731	0.00110077
	6213.38	0.0269648	0.0931455			5589.95	0.0910046	0.0178108			6479.26	0.358188	0.124389			6503.24	0.166793	0.036			6065.86	0.125379	0.0564608			5614.41	0.026895	0.0125707			5567.16	0.0782093	0.0145083			5539.4	0.126579	0.0427544			5625.45	0.0175539	0.0109176			5562.47	0.0129986	0.0297208
	6361.32	0.037966	0.0534062			5723.05	0.138257	0.0233766			6633.52	0.183682	0.0888494			6658.08	0.207486	0.189714			6210.29	0.114722	0.0738916			5748.09	0.0601758	0.0408548			5699.71	0.0477863	0.031166			5671.29	0.0508772	0.0321604			5759.38	0.0368879	0.0383416			5694.91	0.0129986	0.0297208
	6509.25	0.0517772	0.0372161			5856.14	0.136419	0.00556586			6787.79	0.36695	0.0968458			6812.92	0.117356	0.201143			6354.72	0.0817052	0.110648			5881.76	0.0431222	0.0272365			5832.27	0.0110809	0.0222103			5803.18	0.00219298	0.155505			5893.32	0.0368879	0.0383416			5827.35	0.0284105	0.0240168
	6657.19	0.0368898	0.00946173			5989.24	0.178596	0.0935065			6942.06	0.441018	0.0870724			6967.76	0.127674	0.056			6499.14	0.0429422	0.0488822			6015.44	0.031628	0.000628536			5964.82	0.0150383	0.0170159								6027.26	0.0143773	0.0474396			5959.79	0.0300195	0
	6805.13	0.0496547	0.0708579			6122.33	0.167746	0.00667904			7096.33	0.344052	0.104842			7122.59	0.214656	0.000571429			6643.57	0	0			6149.12	0.0026294	0			6097.37	0.0650507	0.0223894								6161.2	0.00531274	0			6092.23	0.0193496	0.00040028
	6953.07	0.0294461	0.0584525			6255.42	0.194872	0.0745826			7250.6	0.220633	0.0453132			7277.43	0.251501	0.152			6787.99	0.0848396	0.00492611			6282.79	0.0196078	0.0071234			6229.92	0.0229038	0.0275837								6295.14	0.00903713	0.013647			6224.67	0.0258701	0.00580406
	7101.01	0.0611641	0.0351135			6388.52	0.19181	0.114657			7404.86	0.227412	0.0613061			7432.27	0.128782	0.0114286			6932.42	0.0298819	0.107995			6416.47	0	0.0190656			6362.47	0.0292357	0.032599								6429.08	0	0.0213153			6357.11	0.0230333	0.0323226
	7248.94	0.0611641	0.0351135			6521.61	0.20371	0.0393321			7559.13	0.299082	0.119502			7587.11	0.166035	0.0445714			7076.84	0.0572563	0.0469875			6550.15	0.00157764	0.00649487			6495.02	0.0273559	0.0463908								6563.02	0.00690108	0.0072784			6489.55	0	0.0165116
	7396.88	0.0654689	0.00756939			6654.71	0.209485	0.0935065			7713.4	0.318922	0.118614								7221.27	0.0800334	0.0905646			6683.82	0.0324544	0.00398072			6627.57	0.0325501	0.0148666								6696.96	0.0107624	0.0063686			6621.99	0.0194767	0.020014
	7544.82	0.0448716	0.0166106			6787.8	0.166521	0.197774			7867.67	0.36786	0.1004								7365.69	0.129245	0.0917014			6817.5	0.0300503	0.00984706			6760.13	0.049765	0								6830.9	0.0134188	0.0131271			6754.43	0.0194767	0.020014
	7692.76	0.0231682	0.0424727			6920.89	0.241687	0.0675325			8021.94	0.232289	0.0821857								7510.12	0.0803469	0.0750284			6951.17	0.0383893	0.0199036			6892.68	0.049765	0								6964.84	0.0289188	0.00779828			6886.86	0.0263358	0.0303212
	7840.69	0	0.0792683			7053.99	0.118043	0.0300557			8176.2	0.0780359	0.0239893								7654.54	0.0257026	0.0269041			7084.85	0.0750507	0.0167609			7025.23	0.0401187	0.0336737								7098.78	0.0289188	0.00779828			7019.3	0.030951	0.0413289
	7988.63	0.0455891	0.0069386			7187.08	0.118043	0.0300557													7798.97	0.138021	0.0583554			7218.53	0.109008	0.00963754			7157.78	0	0.0205982								7232.72	0.0161847	0.00480894			7151.74	0.0334067	0.0837586
	8136.57	0.00230187	0.0313288			7320.18	0.194785	0.101299													7943.39	0.0525546	0.00227359			7352.2	0.109458	0.0498638			7290.33	0.034232	0.00179115								7366.65	0.00859897	0.0191058			7284.18	0.0315014	0.0521365
	8284.51	0.043048	0.0313288			7453.27	0.166608	0.0834879													8087.82	0.0625849	0.107238			7485.88	0.12516	0.0425309													7500.59	0.0270292	0.0296335
						7586.36	0.0847917	0.0920223													8232.24	0.0185978	0.0280409			7619.56	0.090151	0.0131992													7634.53	0.0235787	0.0054588
						7719.46	0.130469	0.0664193													8376.67	0.0245533	0.00530504																		7768.47	0.0174992	0.013517
						7852.55	0.126356	0.0697588																																	7902.41	0.00843466	0.00610866
						7985.65	0.0830417	0.139518

## Sheet: Ray 9
	PT3620_ Projection-11 LINES					PT3620_-12 LINES					PT3620-15 LINES					PT3620-15 LINES					PT3620_-14 LINES					PT3620_-16 LINES					PT3620_-17 LINES					PT3620_-17 LINES					PT3620_-18 LINES					PT3620_-18 LINES
	Distance::Distance!!R	Channel_1::ChA-T1!!R	Channel_2::ChA-T2!!R			Distance::Distance!!R	Channel_1::ChA-T1!!R	Channel_2::ChA-T2!!R			Distance::Distance!!R	Channel_1::ChA-T1!!R	Channel_2::ChA-T2!!R			Distance::Distance!!R	Channel_1::ChA-T1!!R	Channel_2::ChA-T2!!R			Distance::Distance!!R	Channel_1::ChA-T1!!R	Channel_2::ChA-T2!!R			Distance::Distance!!R	Channel_1::ChA-T1!!R	Channel_2::ChA-T2!!R			Distance::Distance!!R	Channel_1::ChA-T1!!R	Channel_2::ChA-T2!!R			Distance::Distance!!R	Channel_1::ChA-T1!!R	Channel_2::ChA-T2!!R			Distance::Distance!!R	Channel_1::ChA-T1!!R	Channel_2::ChA-T2!!R			Distance::Distance!!R	Channel_1::ChA-T1!!R	Channel_2::ChA-T2!!R
	nm					nm					nm					nm					nm					nm					nm					nm					nm					nm
	0	632	188.6			0	571	224.4			0	1358	563.6			0	651.4	290.4			0	971	449.8			0	258.6	109			0	579	300			0	101.2	75.8			0	710.6	464.8			0	791.4	435.8
	148.423	634.2	289.8			132.609	1314.8	287.8			155.038	2472.6	790.2			152.312	1596.2	340.4			143.696	971	449.8			132.848	768.2	329.2			133.559	2078	1339.6			132.505	590.6	205			132.157	1405	470.4			132.932	3166	1223.2
	296.845	604.6	335.8			265.219	2299	614			310.075	2807.2	653.8			304.623	1719	384.2			287.391	1648.4	588.4			265.697	1470.6	511			267.117	4799.2	1910.6			265.01	615.2	172.8			264.315	3811	1500.8			265.864	4988.6	2032.2
	445.268	6265.6	1513.6			397.828	1413	653.4			465.113	1694.2	488.2			456.935	506.8	208.6			431.087	815.8	428.2			398.545	1720.6	727.6			400.676	2200.8	1083			397.514	379.2	253.4			396.472	3811	1500.8			398.797	3748.4	1401.4
	593.69	3681.2	1259.2			530.438	481.2	361			620.15	1335.4	312.6			609.247	675	235.8			574.782	538.8	253.4			531.393	905.2	398.6			534.235	1270.2	565.6			530.019	1760.8	914.8			528.63	2452.2	1382			531.729	2610.2	1022
	742.113	1675.6	740.6			663.047	352	131.2			775.188	487.6	190.4			761.559	607.8	254			718.478	472.4	284			664.241	493.8	180			667.793	867	294.4			662.524	3204	815.2			660.787	1458.6	1098.8			664.661	2732.6	1083.6
	890.536	1939	694.6			795.657	365.8	109.4			930.226	659.8	211.6			913.87	1161	337.4			862.173	1071.6	541.8			797.09	493.8	180			801.352	652.8	268.4			795.029	2865	1060.6			792.944	980.2	599.2			797.593	1732.4	743
	1038.96	1440.6	602.2			928.266	367.2	158			1085.26	771.4	336.8			1066.18	1161	337.4			1005.87	1528.4	651			929.938	880.4	269.2			934.911	787.2	367.2			927.534	2519.8	1125.8			925.102	865.2	439			930.525	2216	806
	1187.38	2006.6	1347.8			1060.88	449.4	179			1240.3	1318.2	593.8			1218.49	411	194.2			1149.56	2311.8	1012.4			1062.79	1038	457.8			1068.47	1598.2	643.2			1060.04	2803.2	1284.4			1057.26	865.2	439			1063.46	2458.6	1125
	1335.8	5825.6	2435.2			1193.48	680.4	259.2			1395.34	1703	610			1370.81	522.4	199.2			1293.26	2185	1391.4			1195.63	1167.4	594			1202.03	1678.8	574.6			1192.54	3157.8	1653.4			1189.42	1890.4	677.6			1196.39	5264.8	1967.8
	1484.23	3531.4	2198.4			1326.09	1324.2	505.8			1550.38	1356	475			1523.12	618.8	214			1436.96	1652.2	1035.6			1328.48	1869.4	675			1335.59	1810.2	664.6			1325.05	2927.2	1650			1321.57	1976.2	1013.4			1329.32	4111.6	1372
	1632.65	3641.6	2097.8			1458.7	1324.2	505.8			1705.41	1039.4	336.4			1675.43	413.2	164			1580.65	1532.6	912.2			1461.33	1726.2	595.2			1469.15	1485.8	685.4			1457.55	2727	1704.2			1453.73	2319.2	1056.8			1462.25	3365	1362.2
	1781.07	2115.4	1532.8			1591.31	997.8	520.2			1860.45	1039.4	336.4			1827.74	413.2	164			1724.35	1182.8	750.6			1594.18	856.2	371.2			1602.7	1328	503.6			1590.06	4147.6	1907.4			1585.89	2172.8	913			1595.19	3680.2	1304
	1929.49	3265	2002.2			1723.92	773.8	405.6			2015.49	840	262.6			1980.05	436.4	133.8			1868.04	1228	517			1727.03	856.2	371.2			1736.26	1305.4	505.4			1722.56	4238.6	1756.4			1718.05	1796.2	815.4			1728.12	2032	885.6
	2077.92	1483.4	1289.2			1856.53	1117.6	487.6			2170.53	681.2	253.4			2132.36	482	139.4			2011.74	1388	533.4			1859.88	473.6	165.4			1869.82	1181	357.6			1855.07	4401.2	2155.8			1850.2	2250	1084			1861.05	2027	795.8
	2226.34	3312.6	1608.8			1989.14	1024.8	434.6			2325.56	684.2	211.4			2284.68	993.6	208.8			2155.43	1005.4	544.2			1992.72	502.4	130.8			2003.38	833.4	340.2			1987.57	4216.2	1969.8			1982.36	1946.8	1117.4			1993.98	2622.2	997.8
	2374.76	4777.4	2109.4			2121.75	1197.4	429.6			2480.6	527.4	189.4			2436.99	2190.4	515.6			2299.13	886	422.6			2125.57	575.6	265.8			2136.94	870.8	364.8			2120.08	3492.2	1572.4			2114.52	1366.4	860.8			2126.92	2103	1103
	2523.18	4395.2	2074.2			2254.36	1052.8	465.6			2635.64	476.6	164.6			2589.3	1933.8	469			2442.82	819.4	371.2			2258.42	631	305.6			2270.5	598	237.4			2252.58	3955	1509.6			2246.68	1464.8	907.8			2259.85	1868.2	751.8
	2671.61	4629.6	1708.4			2386.97	875.8	351.2			2790.68	607.8	364.4			2741.61	2810	618.2			2586.52	951.4	385.6			2391.27	1031.6	371.2			2404.06	411.4	251.6			2385.09	3936.2	1970.6			2378.83	1082	622.6			2392.78	1393.6	465
	2820.03	2357.6	1110.4			2519.58	875.8	351.2			2945.71	1956.6	815.4			2893.92	2229	602.2			2730.22	1430.6	541			2524.12	949.8	482.8			2537.61	424.2	196.6			2517.59	3975.4	1851			2510.99	773.6	435.6			2525.71	1400	445.2
	2968.45	2357.6	1110.4			2652.19	872	332.8			3100.75	1956.6	815.4			3046.23	2515.4	883.6			2873.91	3173.2	1085.2			2656.97	934.6	336.6			2671.17	468.2	186			2650.1	5377.2	1891.2			2643.15	773.6	435.6			2658.64	1304.4	418.8
	3116.87	2325.8	856.6			2784.8	737	258			3255.79	3443.4	1053.4			3198.55	2966.2	544.4			3017.61	3988	1096.4			2789.81	990.2	359.8			2804.73	966.8	280.8			2782.6	2609.6	1268.4			2775.3	1399.6	629.4			2791.58	1522.2	527
	3265.3	3428.4	1001.6			2917.41	1038.6	396.8			3410.83	2192.4	703.6			3350.86	2834	680.8			3161.3	3896.8	1363.8			2922.66	820.8	258.2			2938.29	1390.4	476.6			2915.11	2609.6	1268.4			2907.46	4357.4	1443.8			2924.51	1814.4	717.8
	3413.72	2908.8	1195.6			3050.02	2527.2	730.2			3565.86	3050	936			3503.17	2165.2	648.2			3305	3272.8	1237			3055.51	904.8	251			3071.85	3173.4	830.8			3047.61	3129	1169.6			3039.62	5362.4	2074			3057.44	2542.8	644.2
	3562.14	2875.4	1226.6			3182.63	2527.2	730.2			3720.9	2339.6	575.2			3655.48	2453.6	640.6			3448.69	2153.2	948.4			3188.36	1129	288.2			3205.41	3996.6	1125.8			3180.12	3354.8	1431.2			3171.78	5453.8	2050.2			3190.37	2106.6	616.4
	3710.57	2853	882.2			3315.24	4388	1291.2			3875.94	2606.4	632.4			3807.79	2319.4	454.6			3592.39	2623	1182.8			3321.21	1647	576			3338.97	3949.6	1298.2			3312.62	3354.8	1431.2			3303.93	3495.6	1431.4			3323.3	2760	936.6
	3858.99	4007.4	908.4			3447.85	4865	1550.6			4030.98	3398.4	919.6			3960.1	1944.4	568.2			3736.08	2415.2	980.2			3454.06	2695.6	816.8			3472.53	4408.8	1564.4			3445.12	3497.6	1167.8			3436.09	4073.4	1454.2			3456.24	2109	976.6
	4007.41	3020.6	898.6			3580.45	4028.8	1726.4			4186.02	3803.4	993.4			4112.42	1397.8	625.6			3879.78	2010.2	739			3586.9	2806.2	938.8			3606.08	4201	1239.2			3577.63	3363	1064.8			3568.25	3824	1346.4			3589.17	2336.8	854
	4155.83	3020.6	898.6			3713.06	3569.8	1502.8			4341.05	2641.6	716.8			4264.73	2523.8	439.4			4023.47	2439.2	1008.2			3719.75	2767.8	1203.6			3739.64	3795	1248.8			3710.13	3394	1094.2			3700.41	2727.2	1225			3722.1	2626.8	984.8
	4304.26	2921	937.8			3845.67	3500.8	1517.2			4496.09	2123.8	371.2			4417.04	2285.2	603.8			4167.17	2344	910.2			3852.6	2524.6	1084			3873.2	3652.4	1289.4			3842.64	3394	1094.2			3832.56	2625	1015.2			3855.03	2008.6	840.8
	4452.68	4887.8	1400.4			3978.28	3575.2	1422.4			4651.13	1993.4	257.4			4569.35	1842.8	384			4310.87	2817.8	1095.4			3985.45	2571.2	955			4006.76	2612.6	875.2			3975.14	2256.4	679.8			3964.72	2625	1015.2			3987.97	2280	1121.6
	4601.1	5443.2	2097.8			4110.89	2897.6	1004.8			4806.17	1766.2	257.2			4721.66	1676.8	197.4			4454.56	2677.6	818.2			4118.3	2370	937			4140.32	2754.6	817.2			4107.65	2397	684.6			4096.88	3623.2	1226.4			4120.9	2231.8	853
	4749.52	4534.8	1759.6			4243.5	2574.6	845.8			4961.2	1449	186.2			4873.98	1633	220.8			4598.26	1908.4	877			4251.15	2049.6	800.6			4273.88	2611.4	798.8			4240.15	2139	734.4			4229.04	4205.6	1606.8			4253.83	2754.4	965.6
	4897.95	3715.8	1665.8			4376.11	2218.6	718.4			5116.24	1227.6	104.8			5026.29	992	109.4			4741.95	2106.6	945			4383.99	2171.2	681.2			4407.44	2611.4	798.8			4372.66	2581.8	957.4			4361.19	3298.2	1252.8			4386.76	2381.6	1130.4
	5046.37	4595.8	1660.4			4508.72	1452.8	643.2			5271.28	1227.6	104.8			5178.6	991.2	123.6			4885.65	1467	675.8			4516.84	2090.8	715.6			4541	4125.4	1070			4505.16	3038.8	1147			4493.35	4186.4	1711.2			4519.69	2412.2	1319.4
	5194.79	2663.8	1325.6			4641.33	1467.8	493.6			5426.32	732.8	121.2			5330.91	919.8	131.6			5029.34	1692.4	777.4			4649.69	1948.8	898			4674.55	4329.2	980.2			4637.67	2286.6	698			4625.51	3103.8	1281.2			4652.63	2561	994.2
	5343.21	1578.2	791.4			4773.94	663.2	266.4			5581.35	1099.4	165			5483.22	694.8	96.4			5173.04	1361.6	446.2			4782.54	3011.8	901.2			4808.11	3469	929.4			4770.17	1030.8	289			4757.67	3681.6	1308.4			4785.56	2978	1155.2
	5491.64	2321.4	761.2			4906.55	463	193.4			5736.39	998.6	169.2			5635.53	658.6	95.4			5316.73	1999	625			4915.39	3011.8	901.2			4941.67	3106.8	655.4			4902.68	1030.8	289			4889.82	3379.8	1497.6			4918.49	2422.6	1011.8
	5640.06	2431.4	785.6			5039.16	650.6	176.8			5891.43	1237.6	197.8			5787.85	861.2	97.4			5460.43	1019	549.8			5048.24	2633	925.2			5075.23	3106.8	655.4			5035.18	779.8	141.6			5021.98	3743.2	1350.4			5051.42	2547.8	1333.2
	5788.48	1307	381			5171.77	769.6	146.6			6046.47	1070.8	185.2			5940.16	772	137			5604.13	1729.6	765			5181.08	2521.2	839.8			5208.79	2603.2	835			5167.69	579	126			5154.14	4309.8	1581.6			5184.36	2064.2	1184.6
	5936.9	1003.6	242.2			5304.38	412.8	115.4			6201.5	1070.8	185.2			6092.47	772	137			5747.82	833.2	425.2			5313.93	1668.4	422.2			5342.35	2578.6	852.6			5300.19	577.8	215.4			5286.3	2996.6	1511.6			5317.29	1379.4	668.2
	6085.33	704.2	186.8			5436.99	412.8	115.4			6356.54	1781	221.8			6244.78	675.2	86.8			5891.52	833.2	425.2			5446.78	743.4	215.6			5475.91	2872.4	998.4			5432.7	532.2	160.6			5418.45	2906.2	1586.2			5450.22	499	167
	6233.75	749.6	169			5569.6	322.6	127.2			6511.58	1921.8	321			6397.09	561.6	137.4			6035.21	249.6	158.4			5579.63	958.4	161.2			5609.46	2165.2	714			5565.2	701.8	141.6			5550.61	4390.8	1683.2			5583.15	632	229
	6382.17	903.2	233.8			5702.21	340.2	91.4			6666.62	1673.2	237.6			6549.4	759.2	155			6178.91	214.6	119.8			5712.48	787	122.8			5743.02	2912.2	875.6			5697.71	738.8	178			5682.77	2881.8	1237.6			5716.08	1273.4	720.8
	6530.59	1040	292.8			5834.82	340.2	91.4								6701.72	732	141.8			6322.6	276	116.8			5845.32	454.2	91.8			5876.58	2543	756.6			5830.21	629	124.2			5814.92	703.2	535.2			5849.02	1963	1096.4
	6679.02	1268.2	259.8			5967.42	293.2	139.2								6854.03	592.8	98.6			6466.3	408	193.6			5978.17	444	153.2			6010.14	2953.6	1086.4			5962.72	460.4	120.6			5947.08	703.2	535.2			5981.95	2411.8	927.4
	6827.44	879.6	254.4			6100.03	363.2	87.8								7006.34	624.4	115.2			6609.99	696.8	149.6			6111.02	467.2	128.8			6143.7	1681	606			6095.22	604.4	111.2			6079.24	584.2	178.2			6114.88	1294.8	663
	6975.86	1182.2	352.4			6232.64	414.4	93								7158.65	639.8	191.6			6753.69	827.4	341.2			6243.87	547.6	110.4			6277.26	955.6	256.2			6227.73	540.8	114.6			6211.4	561.4	172			6247.81	856.2	426
	7124.29	669	168			6365.25	447.4	76.6								7310.96	475.4	99			6897.39	794.2	265.8			6376.72	583.4	102.8			6410.82	669.4	195.4			6360.23	468.6	122			6343.55	337.8	129.2			6380.75	730.8	254.2
	7272.71	666.2	224.8			6497.86	447.4	76.6								7463.27	545.4	101			7041.08	1193.4	482.4			6509.57	417.6	90.6			6544.38	657.2	184.8			6492.74	471	122.4			6475.71	413.4	128.4			6513.68	455	189
	7421.13	1104	222.2			6630.47	432.4	77.6								7615.59	593	147.8			7184.78	1193.4	482.4			6642.41	395.4	77.2			6677.93	616	156			6625.24	419.2	140.8			6607.87	375	151.4			6646.61	351.4	277.4
	7569.55	1557.2	311.8			6763.08	625.2	110.4								7767.9	560.2	124.2			7328.47	887.4	426.6			6775.26	348.8	81.8			6811.49	614.2	131.2			6757.74	438.8	121.8			6740.03	368.8	127			6779.54	346.6	157.8
	7717.98	1067.2	380.8			6895.69	410	104.6								7920.21	925.6	145.8			7472.17	1856.4	853			6908.11	632	111.2			6945.05	702	142.4			6890.25	531.6	86.4			6872.18	326.6	115			6912.47	389.2	152.4
	7866.4	850.6	199.6			7028.3	381.4	83.2								8072.52	583.8	107			7615.86	1473.4	524.2			7040.96	411	76.4			7078.61	628	151.8			7022.75	360	131			7004.34	391	145.6			7045.41	426.4	125.6
	8014.82	637	244.8			7160.91	438.8	116.8								8224.83	529	106			7759.56	2493	938			7173.81	450	90.6			7212.17	774	207.8			7155.26	572.2	137.8			7136.5	321.2	137.4			7178.34	308.8	104.2
	8163.24	836.6	292.6			7293.52	542.6	146.6								8377.14	661	80.4			7903.25	1465.4	755.8								7345.73	639.2	173.8			7287.76	470	119.4			7268.66	289	138.2			7311.27	315.4	117.4
	8311.67	1418.6	368.8			7426.13	416.6	80.6								8529.46	588	99.4			8046.95	1697.6	826.2								7479.29	726.2	173			7420.27	680.2	140.6			7400.81	284.2	90.6			7444.2	446.4	152.4
	8460.09	1420.6	396.6			7558.74	416.6	120.8								8681.77	422.8	58.8			8190.65	2310.6	1133								7612.84	640	205.4			7552.77	618.4	100.4			7532.97	327.6	88.2			7577.13	384.8	149.4
	8608.51	770.8	173.4			7691.35	416.6	120.8								8834.08	508	106.2			8334.34	1331.6	797.4								7746.4	1041.8	199.6			7685.28	517	160.4			7665.13	327	85			7710.07	342.4	155.8
	8756.93	690.6	173.8			7823.96	353	128.4								8986.39	358.8	116.2			8478.04	1620.2	990.4													7817.78	458.4	122.8			7797.29	378	92.8			7843	710.4	200
	8905.36	798.2	194.4			7956.57	471	148								9138.7	719.4	117.8			8621.73	958.6	577.6													7950.29	592.8	106			7929.44	309.2	93.2			7975.93	740.8	291.6
	9053.78	929.6	208.4			8089.18	418.2	93.4								9291.02	392.2	75.4			8765.43	958.6	577.6													8082.79	349.2	126			8061.6	267.8	98.6
	9202.2	794.4	139			8221.79	554.4	101.2								9443.33	472.8	105.8			8909.12	760.2	527.6																		8193.76	408.8	109.8
	9350.62	469.6	123.8			8354.39	475	81.4								9595.64	420.2	106			9052.82	548.4	320.2																		8325.91	277.4	144.8
	9499.05	621.8	103.6			8487	413.4	95.2													9196.51	389.2	286																		8458.07	385.6	89.8
	9647.47	580.4	98.6			8619.61	465.6	96.2													9340.21	280.6	324.4																		8590.23	334	136.2
	9795.89	428.2	136			8752.22	581.4	147.2													9483.91	250.2	160.4																		8722.39	504.2	102.6
	9944.31	486.8	110.8			8884.83	348.6	101.6													9627.6	213	178																		8854.54	630.2	169.2
	10092.7	510.8	79.6																		9771.3	274	106.6
																					9914.99	290.2	60.8
																					10058.7	264.6	72.6
																					10202.4	216.4	88.8
																					10346.1	266.2	82.6
																					10489.8	223.6	96.4
																					10633.5	153	81.2
																					10777.2	202.2	82.6
																					10920.9	202.2	82.6
	PT3620_ Projection-11 LINES					PT3620_-12 LINES					PT3620-15 LINES					PT3620-15 LINES					PT3620_-14 LINES					PT3620_-16 LINES					PT3620_-17 LINES					PT3620_-17 LINES					PT3620_-18 LINES					PT3620_-18 LINES
	Distance::Distance!!R	Channel_1::ChA-T1!!R	Channel_2::ChA-T2!!R			Distance::Distance!!R	Channel_1::ChA-T1!!R	Channel_2::ChA-T2!!R			Distance::Distance!!R	Channel_1::ChA-T1!!R	Channel_2::ChA-T2!!R			Distance::Distance!!R	Channel_1::ChA-T1!!R	Channel_2::ChA-T2!!R			Distance::Distance!!R	Channel_1::ChA-T1!!R	Channel_2::ChA-T2!!R			Distance::Distance!!R	Channel_1::ChA-T1!!R	Channel_2::ChA-T2!!R			Distance::Distance!!R	Channel_1::ChA-T1!!R	Channel_2::ChA-T2!!R			Distance::Distance!!R	Channel_1::ChA-T1!!R	Channel_2::ChA-T2!!R			Distance::Distance!!R	Channel_1::ChA-T1!!R	Channel_2::ChA-T2!!R			Distance::Distance!!R	Channel_1::ChA-T1!!R	Channel_2::ChA-T2!!R
	nm					nm					nm					nm					nm					nm					nm					nm					nm					nm
	0	0.0349128	0.0462727			0	0.0607638	0.0895866			0	0.264939	0.48366			0	0.112219	0.280795			0	0.213299	0.292349			0	0	0.0289212			0	0.0381968	0.0948634			0	0	0			0	0.0853837	0.19095			0	0.0973769	0.171992
	148.423	0.0352897	0.0892342			132.609	0.223457	0.128016			155.038	0.599976	0.722538			152.312	0.474572	0.341416			143.696	0.213299	0.292349			132.848	0.185094	0.224273			133.559	0.379826	0.679105			132.505	0.0927597	0.0621154			132.157	0.219283	0.193766			132.932	0.576513	0.580394
	296.845	0.0302189	0.108762			265.219	0.438733	0.325736			310.075	0.700553	0.578748			304.623	0.521669	0.39452			287.391	0.389935	0.396513			265.697	0.440215	0.385557			267.117	1	1			265.01	0.0974223	0.0466346			264.315	0.683224	0.711815			265.864	0.94427	1
	445.268	1	0.608762			397.828	0.244936	0.349618			465.113	0.365997	0.404175			456.935	0.0567615	0.18162			431.087	0.172829	0.276116			398.545	0.531018	0.577715			400.676	0.407813	0.534899			397.514	0.0526914	0.0853846			396.472	0.683224	0.711815			398.797	0.694027	0.672822
	593.69	0.557269	0.500764			530.438	0.0411217	0.172385			620.15	0.258146	0.21906			609.247	0.12127	0.214597			574.782	0.1006	0.144747			531.393	0.234854	0.285841			534.235	0.195725	0.244127			530.019	0.314556	0.403365			528.63	0.421211	0.652086			531.729	0.464366	0.476037
	742.113	0.213691	0.280608			663.047	0.0128615	0.0330949			775.188	0.00330648	0.0902382			761.559	0.0954974	0.236663			718.478	0.0832855	0.167744			664.241	0.0854279	0.0919092			667.793	0.103833	0.0917163			662.524	0.588097	0.355481			660.787	0.229618	0.509703			664.661	0.489064	0.507988
	890.536	0.258814	0.26108			795.657	0.01588	0.0198812			930.226	0.0550679	0.112587			913.87	0.307663	0.337779			862.173	0.239531	0.361491			797.09	0.0854279	0.0919092			801.352	0.0550162	0.0771046			795.029	0.523844	0.473462			792.944	0.13737	0.258522			797.593	0.287248	0.331328
	1038.96	0.173433	0.221854			928.266	0.0161862	0.0493393			1085.26	0.0886137	0.244571			1066.18	0.307663	0.337779			1005.87	0.358644	0.443559			929.938	0.225846	0.171043			934.911	0.0856466	0.132629			927.534	0.458415	0.504808			925.102	0.115195	0.177979			930.525	0.384826	0.364004
	1187.38	0.270394	0.538377			1060.88	0.034166	0.0620681			1240.3	0.252976	0.515497			1218.49	0.0200199	0.164161			1149.56	0.56292	0.715166			1062.79	0.283089	0.338361			1068.47	0.270477	0.287737			1060.04	0.51213	0.581058			1057.26	0.115195	0.177979			1063.46	0.433777	0.529461
	1335.8	0.924624	1			1193.48	0.0846931	0.11068			1395.34	0.368643	0.532574			1370.81	0.0627445	0.170223			1293.26	0.529857	1			1195.63	0.330089	0.459191			1202.03	0.288846	0.249185			1192.54	0.57934	0.758462			1189.42	0.312881	0.297939			1196.39	1	0.966598
	1484.23	0.531607	0.899474			1326.09	0.225513	0.260153			1550.38	0.264338	0.390259			1523.12	0.0997162	0.188167			1436.96	0.390926	0.732602			1328.48	0.585065	0.53105			1335.59	0.318793	0.299764			1325.05	0.535633	0.756827			1321.57	0.329425	0.466767			1329.32	0.767312	0.657573
	1632.65	0.550485	0.856767			1458.7	0.225513	0.260153			1705.41	0.169172	0.244149			1675.43	0.0208637	0.127546			1580.65	0.359739	0.639862			1461.33	0.533052	0.460256			1469.15	0.244861	0.311453			1457.55	0.497688	0.782885			1453.73	0.395565	0.488587			1462.25	0.616667	0.65249
	1781.07	0.289033	0.616913			1591.31	0.154119	0.268881			1860.45	0.169172	0.244149			1827.74	0.0208637	0.127546			1724.35	0.268527	0.518413			1594.18	0.217057	0.261533			1602.7	0.208897	0.209284			1590.06	0.766945	0.880577			1585.89	0.367335	0.41629			1595.19	0.680266	0.622303
	1929.49	0.48597	0.816183			1723.92	0.105123	0.199418			2015.49	0.109234	0.16635			1980.05	0.0297614	0.0909311			1868.04	0.280313	0.342853			1727.03	0.217057	0.261533			1736.26	0.203747	0.210296			1722.56	0.784193	0.807981			1718.05	0.294717	0.36722			1728.12	0.3477	0.40529
	2077.92	0.180765	0.5135			1856.53	0.180323	0.249121			2170.53	0.0615005	0.156652			2132.36	0.0472501	0.0977207			2011.74	0.322034	0.355178			1859.88	0.0780909	0.0789567			1869.82	0.175395	0.127234			1855.07	0.815011	1			1850.2	0.382221	0.502262			1861.05	0.346691	0.358714
	2226.34	0.494124	0.649176			1989.14	0.160024	0.216996			2325.56	0.0624023	0.112376			2284.68	0.243461	0.181862			2155.43	0.222269	0.363295			1992.72	0.0885515	0.0482612			2003.38	0.0961758	0.117455			1987.57	0.779947	0.910577			1982.36	0.323756	0.519055			1993.98	0.466788	0.463485
	2374.76	0.745058	0.861691			2121.75	0.197778	0.213965			2480.6	0.0152699	0.0891841			2436.99	0.702462	0.553831			2299.13	0.191134	0.271907			2125.57	0.115139	0.168027			2136.94	0.104699	0.13128			2120.08	0.642722	0.719519			2114.52	0.21184	0.390045			2126.92	0.362026	0.51805
	2523.18	0.679583	0.846748			2254.36	0.166149	0.235786			2635.64	0	0.0630403			2589.3	0.60405	0.497333			2442.82	0.173768	0.233278			2258.42	0.135261	0.203336			2270.5	0.042527	0.059683			2252.58	0.73044	0.689327			2246.68	0.230814	0.413675			2259.85	0.314649	0.335892
	2671.61	0.719738	0.691459			2386.97	0.127433	0.166444			2790.68	0.0394373	0.273666			2741.61	0.940094	0.678225			2586.52	0.208188	0.2441			2391.27	0.280764	0.261533			2404.06	0	0.0676633			2385.09	0.726876	0.910962			2378.83	0.157	0.270287			2392.78	0.218886	0.187137
	2820.03	0.330524	0.437596			2519.58	0.127433	0.166444			2945.71	0.444872	0.749104			2893.92	0.717266	0.658826			2730.22	0.333142	0.36089			2524.12	0.251053	0.360539			2537.61	0.00291718	0.036754			2517.59	0.734306	0.853462			2510.99	0.0975318	0.176269			2525.71	0.220178	0.176867
	2968.45	0.330524	0.437596			2652.19	0.126602	0.155292			3100.75	0.444872	0.749104			3046.23	0.827107	1			2873.91	0.787536	0.769878			2656.97	0.245532	0.230837			2671.17	0.012945	0.0307969			2650.1	1	0.872788			2643.15	0.0975318	0.176269			2658.64	0.200888	0.163174
	3116.87	0.325076	0.329852			2784.8	0.0970734	0.109953			3255.79	0.891788	1			3198.55	1	0.588749			3017.61	1	0.778296			2789.81	0.265727	0.251419			2804.73	0.126578	0.0840733			2782.6	0.475436	0.573365			2775.3	0.218241	0.273705			2791.58	0.244835	0.219295
	3265.3	0.513962	0.391408			2917.41	0.163043	0.194084			3410.83	0.515751	0.631246			3350.86	0.949298	0.754122			3161.3	0.976219	0.979257			2922.66	0.204199	0.161285			2938.29	0.223119	0.19411			2915.11	0.475436	0.573365			2907.46	0.788585	0.683157			2924.51	0.303793	0.318257
	3413.72	0.424949	0.473765			3050.02	0.488648	0.396169			3565.86	0.773536	0.876239			3503.17	0.692797	0.714597			3305	0.813507	0.883962			3055.51	0.234709	0.154897			3071.85	0.629473	0.393166			3047.61	0.573882	0.525865			3039.62	0.982376	1			3057.44	0.450767	0.280083
	3562.14	0.419228	0.486925			3182.63	0.488648	0.396169			3720.9	0.559998	0.495889			3655.48	0.803406	0.705383			3448.69	0.521565	0.667067			3188.36	0.316141	0.187899			3205.41	0.817084	0.558952			3180.12	0.616679	0.651635			3171.78	1	0.988034			3190.37	0.362752	0.265664
	3710.57	0.41539	0.34072			3315.24	0.895665	0.73621			3875.94	0.640195	0.556188			3807.79	0.751937	0.479874			3592.39	0.644068	0.843229			3321.21	0.504286	0.443222			3338.97	0.806372	0.655839			3312.62	0.616679	0.651635			3303.93	0.622406	0.676923			3323.3	0.494592	0.431743
	3858.99	0.61315	0.351842			3447.85	1	0.893442			4030.98	0.878261	0.85895			3960.1	0.608115	0.617604			3736.08	0.589883	0.690966			3454.06	0.885152	0.656849			3472.53	0.911026	0.80544			3445.12	0.643745	0.525			3436.09	0.733822	0.688386			3456.24	0.363236	0.45249
	4007.41	0.444102	0.347682			3580.45	0.817096	1			4186.02	1	0.936749			4112.42	0.398481	0.687197			3879.78	0.484276	0.509695			3586.9	0.925323	0.765082			3606.08	0.863667	0.622682			3577.63	0.618234	0.475481			3568.25	0.685731	0.634188			3589.17	0.409201	0.3889
	4155.83	0.444102	0.347682			3713.06	0.716698	0.864468			4341.05	0.650776	0.645161			4264.73	0.830329	0.461445			4023.47	0.596141	0.71201			3719.75	0.911376	1			3739.64	0.771138	0.628077			3710.13	0.624109	0.489615			3700.41	0.474238	0.573152			3722.1	0.467716	0.456743
	4304.26	0.427039	0.364323			3845.67	0.701605	0.873197			4496.09	0.49513	0.280835			4417.04	0.73882	0.660766			4167.17	0.571317	0.638359			3852.6	0.823042	0.893896			3873.2	0.738639	0.650894			3842.64	0.624109	0.489615			3832.56	0.454531	0.467672			3855.03	0.342978	0.382054
	4452.68	0.76397	0.560706			3978.28	0.717879	0.815735			4651.13	0.455934	0.160869			4569.35	0.569149	0.394277			4310.87	0.694863	0.777544			3985.45	0.839968	0.779454			4006.76	0.501664	0.418118			3975.14	0.408491	0.290385			3964.72	0.454531	0.467672			3987.97	0.39774	0.527697
	4601.1	0.859115	0.856767			4110.89	0.569666	0.562614			4806.17	0.38764	0.160658			4721.66	0.505484	0.168041			4454.56	0.658305	0.569217			4118.3	0.766889	0.763485			4140.32	0.534026	0.385523			4107.65	0.43514	0.292692			4096.88	0.647011	0.573856			4120.9	0.388015	0.388382
	4749.52	0.703498	0.713194			4243.5	0.499016	0.466238			4961.2	0.292293	0.0858107			4873.98	0.488686	0.196411			4598.26	0.457731	0.613407			4251.15	0.650516	0.642477			4273.88	0.50139	0.375183			4240.15	0.38624	0.316635			4229.04	0.759314	0.765108			4253.83	0.493462	0.446784
	4897.95	0.563196	0.673374			4376.11	0.421147	0.389017			5116.24	0.225742	0			5026.29	0.242847	0.0613482			4741.95	0.509413	0.664512			4383.99	0.694683	0.536551			4407.44	0.50139	0.375183			4372.66	0.470167	0.423846			4361.19	0.584342	0.587129			4386.76	0.418241	0.532261
	5046.37	0.713948	0.671082			4508.72	0.253642	0.343436			5271.28	0.225742	0			5178.6	0.24254	0.0785645			4885.65	0.342634	0.462198			4516.84	0.66548	0.567069			4541	0.846438	0.527594			4505.16	0.556785	0.515			4493.35	0.755611	0.817597			4519.69	0.424415	0.63029
	5194.79	0.382979	0.528952			4641.33	0.256923	0.252758			5426.32	0.0770109	0.0172886			5330.91	0.215157	0.0882638			5029.34	0.401408	0.538554			4649.69	0.613904	0.728886			4674.55	0.892885	0.477127			4637.67	0.414215	0.299135			4625.51	0.546857	0.601408			4652.63	0.454439	0.461618
	5343.21	0.197006	0.302174			4773.94	0.0809309	0.115044			5581.35	0.187207	0.0634619			5483.22	0.128864	0.0455868			5173.04	0.31515	0.289644			4782.54	1	0.731725			4808.11	0.696841	0.448578			4770.17	0.176194	0.1025			4757.67	0.658272	0.615083			4785.56	0.538579	0.545124
	5491.64	0.324322	0.289353			4906.55	0.0371407	0.0707965			5736.39	0.156908	0.0678895			5635.53	0.11498	0.0443744			5316.73	0.481356	0.424019			4915.39	1	0.731725			4941.67	0.614294	0.294594			4902.68	0.176194	0.1025			4889.82	0.600077	0.710206			4918.49	0.426513	0.470747
	5640.06	0.343166	0.299711			5039.16	0.0781749	0.0607346			5891.43	0.228748	0.0980392			5787.85	0.192682	0.0467992			5460.43	0.225815	0.367503			5048.24	0.862415	0.753016			5075.23	0.614294	0.294594			5035.18	0.12862	0.0316346			5021.98	0.67015	0.636199			5051.42	0.451776	0.637448
	5788.48	0.150546	0.12795			5171.77	0.104204	0.0424294			6046.47	0.17861	0.0847565			5940.16	0.158472	0.0948109			5604.13	0.411108	0.529235			5181.08	0.821807	0.677253			5208.79	0.499521	0.395527			5167.69	0.090561	0.0241346			5154.14	0.779406	0.752438			5184.36	0.354197	0.560373
	5936.9	0.0985713	0.069027			5304.38	0.0261604	0.023518			6201.5	0.17861	0.0847565			6092.47	0.158472	0.0948109			5747.82	0.177366	0.273861			5313.93	0.512059	0.306778			5342.35	0.493915	0.405418			5300.19	0.0903336	0.0671154			5286.3	0.526186	0.717245			5317.29	0.216021	0.292531
	6085.33	0.0472813	0.0455086			5436.99	0.0261604	0.023518			6356.54	0.392088	0.12334			6244.78	0.121347	0.0339476			5891.52	0.177366	0.273861			5446.78	0.176086	0.123492			5475.91	0.560873	0.487355			5432.7	0.0816907	0.0407692			5418.45	0.508754	0.754751			5450.22	0.0383777	0.0325726
	6233.75	0.0550588	0.0379521			5569.6	0.00643073	0.0306704			6511.58	0.434411	0.227915			6397.09	0.0777786	0.0952958			6035.21	0.025189	0.0733504			5579.63	0.254177	0.0752307			5609.46	0.399699	0.327526			5565.2	0.113836	0.0316346			5550.61	0.795025	0.803519			5583.15	0.0652139	0.0647303
	6382.17	0.0813718	0.065461			5702.21	0.0102804	0.00897078			6666.62	0.359685	0.139996			6549.4	0.153563	0.116634			6178.91	0.0160626	0.0443409			5712.48	0.191922	0.0411639			5743.02	0.569944	0.418343			5697.71	0.120849	0.0491346			5682.77	0.504049	0.579487			5716.08	0.194633	0.319813
	6530.59	0.104807	0.0905077			5834.82	0.0102804	0.00897078								6701.72	0.143131	0.10063			6322.6	0.032073	0.0420863			5845.32	0.0710446	0.0136622			5876.58	0.485802	0.351467			5830.21	0.100038	0.0232692			5814.92	0.0839568	0.226345			5849.02	0.333777	0.514627
	6679.02	0.1439	0.0764986			5967.42	0	0.037944								6854.03	0.0897446	0.0482541			6466.3	0.0664928	0.0998046			5978.17	0.0673398	0.0681334			6010.14	0.579379	0.53681			5962.72	0.0680819	0.0215385			5947.08	0.0839568	0.226345			5981.95	0.424334	0.426971
	6827.44	0.0773289	0.0742061			6100.03	0.0153113	0.0067887								7006.34	0.101864	0.0683802			6609.99	0.141799	0.0667368			6111.02	0.0757664	0.0464869			6143.7	0.289348	0.266832			6095.22	0.0953753	0.0170192			6079.24	0.0610104	0.0468577			6114.88	0.198951	0.289834
	6975.86	0.129167	0.115809			6232.64	0.0265103	0.0099406								7158.65	0.10777	0.161009			6753.69	0.175854	0.210732			6243.87	0.104969	0.0301632			6277.26	0.124026	0.0702484			6227.73	0.0833207	0.0186538			6211.4	0.056614	0.0437406			6247.81	0.110452	0.166909
	7124.29	0.0412512	0.0375276			6365.25	0.0337285	0								7310.96	0.0447189	0.0487391			6897.39	0.167197	0.154066			6376.72	0.117972	0.0234209			6410.82	0.0587994	0.0360796			6360.23	0.0696361	0.0222115			6343.55	0.0134979	0.0222222			6380.75	0.0851493	0.0778008
	7272.71	0.0407716	0.0616403			6497.86	0.0337285	0								7463.27	0.0715655	0.0511639			7041.08	0.271291	0.31685			6509.57	0.057751	0.0125976			6544.38	0.056019	0.0301225			6492.74	0.070091	0.0224038			6475.71	0.0280756	0.02182			6513.68	0.0294996	0.0439834
	7421.13	0.115771	0.0605366			6630.47	0.0304475	0.000606134								7615.59	0.0898213	0.107905			7184.78	0.271291	0.31685			6642.41	0.0496876	0.000709723			6677.93	0.0466293	0.0139373			6625.24	0.0602729	0.03125			6607.87	0.020671	0.0333836			6646.61	0.00859564	0.089834
	7569.55	0.193408	0.0985736			6763.08	0.0726191	0.0204873								7767.9	0.0772417	0.0792919			7328.47	0.191499	0.274914			6775.26	0.0327619	0.00479063			6811.49	0.0462191	0			6757.74	0.0639879	0.0221154			6740.03	0.0194755	0.0211161			6779.54	0.00762712	0.0278008
	7717.98	0.109467	0.127866			6895.69	0.0255479	0.0169718								7920.21	0.217381	0.10548			7472.17	0.444172	0.595371			6908.11	0.135624	0.030873			6945.05	0.0662291	0.00629426			6890.25	0.081577	0.00509615			6872.18	0.0113382	0.015083			6912.47	0.0162228	0.025
	7866.4	0.072361	0.0509424			7028.3	0.0192922	0.00400048								8072.52	0.0862929	0.0584384			7615.86	0.344302	0.348264			7040.96	0.0553538	0			7078.61	0.0493641	0.0115769			7022.75	0.0490523	0.0265385			7004.34	0.0237563	0.0304676			7045.41	0.0237288	0.0110996
	8014.82	0.0357693	0.0701308			7160.91	0.0318474	0.0243666								8224.83	0.0652758	0.057226			7759.56	0.610169	0.659251			7173.81	0.0695191	0.0125976			7212.17	0.0826382	0.0430482			7155.26	0.0892722	0.0298077			7136.5	0.010297	0.0263449			7178.34	0	0
	8163.24	0.0699627	0.0904228			7293.52	0.0545518	0.0424294								8377.14	0.115901	0.0261882			7903.25	0.342216	0.522321								7345.73	0.0519167	0.0239407			7287.76	0.0699014	0.0209615			7268.66	0.00408793	0.0267471			7311.27	0.00133172	0.00684647
	8311.67	0.169665	0.122771			7426.13	0.0269916	0.00242454								8529.46	0.0879037	0.0492241			8046.95	0.402764	0.575229								7479.29	0.0717444	0.0234911			7420.27	0.109742	0.0311538			7400.81	0.00316236	0.00281549			7444.2	0.0277643	0.025
	8460.09	0.170007	0.134573			7558.74	0.0269916	0.0267911								8681.77	0.0245455	0			8190.65	0.562608	0.805802								7612.84	0.052099	0.0416994			7552.77	0.0980288	0.0118269			7532.97	0.011531	0.00160885			7577.13	0.0153349	0.023444
	8608.51	0.0586905	0.03982			7691.35	0.0269916	0.0267911								8834.08	0.0572218	0.0574685			8334.34	0.307327	0.553585								7746.4	0.143671	0.0384399			7685.28	0.0788097	0.0406731			7665.13	0.0114153	0			7710.07	0.00677966	0.0267635
	8756.93	0.0449515	0.0399898			7823.96	0.0130802	0.0313977								8986.39	0	0.0695926			8478.04	0.382581	0.698632													7817.78	0.0677028	0.0225962			7797.29	0.0212495	0.00392157			7843	0.0810331	0.0496888
	8905.36	0.0633844	0.0487349			7956.57	0.0388906	0.043278								9138.7	0.138299	0.0715325			8621.73	0.210065	0.388396													7950.29	0.0931766	0.0145192			7929.44	0.00798303	0.00412267			7975.93	0.0871671	0.0971992
	9053.78	0.0858944	0.0546782			8089.18	0.0273415	0.0101831								9291.02	0.0128097	0.0201261			8765.43	0.210065	0.388396													8082.79	0.0470053	0.0241346			8061.6	0	0.00683761
	9202.2	0.0627334	0.0252165			8221.79	0.0571329	0.0149109								9443.33	0.0437217	0.0569835			8909.12	0.158331	0.350819																		8193.76	0.0271886	0.0124686
	9350.62	0.0070922	0.0187638			8354.39	0.0397655	0.00290944								9595.64	0.0235484	0.057226			9052.82	0.103103	0.19495																		8325.91	0.00185114	0.0300654
	9499.05	0.0331655	0.0101885			8487	0.0262916	0.0112741													9196.51	0.0615906	0.169247																		8458.07	0.022715	0.00241327
	9647.47	0.0260733	0.00806589			8619.61	0.0377094	0.0118802													9340.21	0.0332725	0.198106																		8590.23	0.0127651	0.0257416
	9795.89	0	0.0239429			8752.22	0.0630386	0.0427931													9483.91	0.0253455	0.0748534																		8722.39	0.0455843	0.00884867
	9944.31	0.0100387	0.013245			8884.83	0.0121178	0.0151534													9627.6	0.0156454	0.0880806																		8854.54	0.0698804	0.0423328
	10092.7	0.0141501	0																		9771.3	0.0315515	0.0344206
																					9914.99	0.0357757	0
																					10058.7	0.0291004	0.00886818
																					10202.4	0.0165319	0.0210431
																					10346.1	0.0295176	0.0163836
																					10489.8	0.0184094	0.0267548
																					10633.5	0	0.0153314
																					10777.2	0.0128292	0.0163836
																					10920.9	0.0128292	0.0163836

## Sheet: Averages
	Averages	Ray 1				AVERAGES	Ray 2				AVERAGES	Ray 3				Averages	Ray 4				Averages	Ray 5				Averages	Ray 7				Averages	Ray 8				Averages	Ray 9		a
	Distance::Distance!!R	Channel_1::ChA-T1!!R	Channel_2::ChA-T2!!R			Distance::Distance!!R	Channel_1::ChA-T1!!R	Channel_2::ChA-T2!!R			Distance::Distance!!R	Channel_1::ChA-T1!!R	Channel_2::ChA-T2!!R			Distance::Distance!!R	Channel_1::ChA-T1!!R	Channel_2::ChA-T2!!R			Distance::Distance!!R	Channel_1::ChA-T1!!R	Channel_2::ChA-T2!!R			Distance::Distance!!R	Channel_1::ChA-T1!!R	Channel_2::ChA-T2!!R			Distance::Distance!!R	Channel_1::ChA-T1!!R	Channel_2::ChA-T2!!R			Distance::Distance!!R	Channel_1::ChA-T1!!R	Channel_2::ChA-T2!!R
	nm					nm					nm					nm					nm					nm					nm					nm
	0	0.0878686	0.152378			0	0.131394	0.209055			0	0.114347	0.166595			0	0.119619	0.168341			0	0.0830604	0.158987			0	0.142962	0.233299			0	0.10728	0.222284			0	0.0803155	0.173405
	148.365	0.337144	0.410823			144.3	0.502274	0.569815			143.757	0.361	0.377199			144.044	0.393931	0.393955			145.217	0.235926	0.302527			145.421	0.255509	0.345108			144.524	0.373878	0.445333			144.206	0.261361	0.323782
	296.729	0.418907	0.452767			288.6	0.66861	0.635344			287.514	0.444635	0.470577			288.088	0.700244	0.610329			290.434	0.440071	0.479055			290.841	0.45572	0.556993			289.048	0.749947	0.714083			288.412	0.488205	0.511207
	445.094	0.310617	0.384188			432.899	0.418176	0.496276			431.271	0.276435	0.325522			432.132	0.548484	0.507188			435.65	0.38341	0.470847			436.262	0.379515	0.540225			433.573	0.639684	0.718907			432.618	0.453784	0.473369
	593.458	0.208758	0.324048			577.199	0.24724	0.345378			575.027	0.144817	0.230173			576.177	0.277004	0.346527			580.867	0.280279	0.365641			581.682	0.337719	0.480845			578.097	0.34307	0.479013			576.824	0.271151	0.335276
	741.823	0.17658	0.276783			721.499	0.154526	0.244175			718.784	0.0884772	0.156543			720.221	0.181832	0.299872			726.084	0.186837	0.296458			727.103	0.249019	0.38487			722.621	0.139658	0.251503			721.029	0.188024	0.241448
	890.187	0.209999	0.330694			865.799	0.138835	0.219006			862.541	0.117967	0.185368			864.265	0.148247	0.283505			871.301	0.241579	0.352827			872.524	0.193343	0.291834			867.145	0.0868299	0.240524			865.235	0.180905	0.237308
	1038.55	0.221105	0.374846			1010.1	0.161727	0.228252			1006.3	0.163944	0.269361			1008.31	0.160153	0.313712			1016.52	0.294933	0.422015			1017.94	0.198493	0.311876			1011.67	0.0960371	0.254982			1009.44	0.174084	0.241245
	1186.92	0.257225	0.408116			1154.4	0.179042	0.267945			1150.05	0.196924	0.324119			1152.35	0.205894	0.355435			1161.73	0.319456	0.464526			1163.36	0.252284	0.392309			1156.19	0.125515	0.327533			1153.65	0.227796	0.359539
	1335.28	0.283576	0.410441			1298.7	0.189546	0.265371			1293.81	0.240365	0.356069			1296.4	0.23578	0.407814			1306.95	0.321056	0.4917			1308.79	0.307697	0.448726			1300.72	0.132613	0.336527			1297.85	0.344554	0.470832
	1483.65	0.326984	0.450305			1443	0.185979	0.255189			1437.57	0.23363	0.360172			1440.44	0.231611	0.415509			1452.17	0.305843	0.461559			1454.21	0.300363	0.470745			1445.24	0.110343	0.33634			1442.06	0.331078	0.467632
	1632.01	0.382851	0.491724			1587.3	0.186338	0.228929			1581.33	0.214568	0.328357			1584.49	0.20701	0.394737			1597.38	0.344906	0.487294			1599.63	0.247871	0.435218			1589.77	0.107532	0.261153			1586.26	0.310682	0.438798
	1780.37	0.39595	0.488372			1731.6	0.157407	0.233054			1725.08	0.172326	0.290341			1728.53	0.197648	0.353198			1742.6	0.386315	0.522657			1745.05	0.235235	0.408528			1734.29	0.099095	0.193479			1730.47	0.301483	0.405581
	1928.74	0.370938	0.46605			1875.9	0.160966	0.226895			1868.84	0.161323	0.259164			1872.57	0.19175	0.324452			1887.82	0.380051	0.506386			1890.47	0.239479	0.376951			1878.81	0.0761727	0.167009			1874.68	0.297406	0.406802
	2077.1	0.352005	0.482318			2020.2	0.142999	0.216488			2012.6	0.134576	0.238263			2016.62	0.177241	0.295594			2033.03	0.361096	0.458867			2035.89	0.258802	0.391924			2023.34	0.0897047	0.156594			2018.88	0.274302	0.378728
	2225.47	0.388029	0.52352			2164.5	0.130151	0.214185			2156.35	0.137166	0.202894			2160.66	0.18014	0.286315			2178.25	0.378324	0.463787			2181.31	0.277411	0.405885			2167.86	0.138561	0.160728			2163.09	0.288912	0.378752
	2373.83	0.437337	0.522943			2308.8	0.119424	0.187078			2300.11	0.150043	0.197785			2304.71	0.184092	0.278035			2323.47	0.481011	0.533259			2326.73	0.280222	0.397311			2312.39	0.206467	0.213796			2307.29	0.288072	0.373131
	2522.2	0.486576	0.516572			2453.1	0.144791	0.176113			2443.87	0.183067	0.224244			2448.75	0.220268	0.312964			2468.68	0.525083	0.586349			2472.15	0.347684	0.420636			2456.91	0.332046	0.305781			2451.5	0.27909	0.34784
	2670.56	0.555209	0.56447			2597.4	0.166373	0.194106			2587.62	0.250258	0.274206			2592.79	0.23757	0.321855			2613.9	0.586658	0.648195			2617.57	0.36165	0.480434			2601.44	0.411372	0.350753			2595.71	0.321095	0.36809
	2818.93	0.585978	0.606895			2741.7	0.201293	0.228315			2731.38	0.367663	0.381279			2736.84	0.313807	0.389783			2759.12	0.681228	0.737494			2762.99	0.497238	0.555447			2745.96	0.515573	0.421865			2739.91	0.312543	0.372865
	2967.29	0.571158	0.609174			2886	0.25993	0.288743			2875.14	0.48058	0.504734			2880.88	0.351062	0.428769			2904.34	0.739145	0.737037			2908.41	0.491781	0.566396			2890.48	0.574925	0.454268			2884.12	0.417129	0.452385
	3115.66	0.572734	0.627949			3030.3	0.351625	0.366385			3018.89	0.546262	0.585379			3024.93	0.436029	0.490534			3049.55	0.711487	0.702334			3053.83	0.553138	0.603317			3035.01	0.58007	0.499972			3028.32	0.483674	0.474191
	3264.02	0.510142	0.561948			3174.6	0.368149	0.393069			3162.65	0.594428	0.66698			3168.97	0.478959	0.54593			3194.77	0.712442	0.689789			3199.25	0.573073	0.587688			3179.53	0.55847	0.453491			3172.53	0.548056	0.558546
	3412.38	0.471745	0.500249			3318.9	0.419927	0.455708			3306.41	0.707525	0.695381			3313.02	0.523594	0.59258			3339.99	0.669019	0.686147			3344.67	0.618992	0.648406			3324.06	0.563757	0.473241			3316.74	0.624562	0.652357
	3560.75	0.414785	0.435579			3463.2	0.428808	0.486455			3450.16	0.697128	0.749809			3457.06	0.543565	0.581099			3485.2	0.624062	0.6534			3490.09	0.6313	0.669873			3468.58	0.5417	0.449891			3460.94	0.593815	0.615384
	3709.11	0.367234	0.424424			3607.5	0.515168	0.576796			3593.92	0.630365	0.650529			3601.1	0.547795	0.609176			3630.42	0.539372	0.581009			3635.51	0.658805	0.7082			3613.11	0.510447	0.481483			3605.15	0.624984	0.605611
	3857.48	0.398572	0.397644			3751.79	0.559859	0.625031			3737.68	0.607387	0.619517			3745.15	0.521376	0.592482			3775.64	0.52265	0.5184			3780.94	0.657973	0.689411			3757.63	0.513913	0.440164			3749.35	0.691877	0.638148
	4005.84	0.312857	0.323232			3896.09	0.608303	0.691895			3881.44	0.585147	0.608685			3889.19	0.492802	0.556606			3920.85	0.518654	0.495673			3926.36	0.641116	0.665659			3902.15	0.51405	0.388219			3893.56	0.670547	0.632015
	4154.21	0.304225	0.323815			4040.39	0.6	0.666427			4025.19	0.541109	0.538784			4033.24	0.461768	0.521176			4066.07	0.479441	0.438244			4071.78	0.671328	0.670135			4046.68	0.458956	0.384381			4037.76	0.630592	0.613496
	4302.57	0.241534	0.264842			4184.69	0.584249	0.613084			4168.95	0.434204	0.426475			4177.28	0.471144	0.549898			4211.29	0.379614	0.380433			4217.2	0.622868	0.661717			4191.2	0.354794	0.263857			4181.97	0.599787	0.563863
	4450.94	0.226225	0.243369			4328.99	0.545313	0.578682			4312.71	0.359306	0.363177			4321.32	0.443091	0.519448			4356.5	0.335658	0.294683			4362.62	0.614997	0.66535			4335.73	0.298943	0.208965			4326.18	0.553758	0.489278
	4599.3	0.190035	0.198637			4473.29	0.464319	0.493972			4456.46	0.322149	0.344849			4465.37	0.428279	0.480477			4501.72	0.275585	0.258767			4508.04	0.568748	0.577314			4480.25	0.256533	0.184818			4470.38	0.538891	0.442612
	4722.61	0.179772	0.197624			4617.59	0.395119	0.435901			4600.22	0.322532	0.340221			4609.41	0.436751	0.497611			4646.94	0.242096	0.230738			4653.46	0.444625	0.498892			4624.77	0.214805	0.184243			4614.59	0.487441	0.426891
	4870.19	0.126353	0.120094			4761.89	0.360371	0.367582			4743.98	0.329018	0.334833			4753.46	0.420955	0.445618			4792.15	0.196227	0.187798			4798.88	0.408356	0.436491			4769.3	0.175915	0.132993			4758.79	0.446216	0.395386
	5017.77	0.083835	0.0930067			4906.19	0.296159	0.319749			4887.73	0.312489	0.304145			4897.5	0.397363	0.439124			4937.37	0.180029	0.187442			4944.3	0.35345	0.378501			4913.82	0.142086	0.108381			4903	0.457207	0.402809
	5165.35	0.0605283	0.0555666			5050.49	0.247955	0.248465			5031.49	0.280757	0.272617			5041.55	0.404514	0.444442			5082.59	0.185077	0.165032			5089.72	0.349345	0.348915			5058.35	0.140455	0.127034			5047.21	0.370349	0.334524
	5294.44	0.0595099	0.0602999			5194.79	0.20807	0.21979			5175.25	0.241545	0.208927			5185.59	0.366205	0.412514			5227.8	0.132143	0.132196			5235.14	0.329204	0.317068			5202.87	0.120814	0.0775841			5191.41	0.351305	0.288737
	5441.51	0.0498761	0.0420415			5339.09	0.159137	0.161227			5319	0.198898	0.180838			5329.63	0.349385	0.365734			5373.02	0.109255	0.0960449			5380.56	0.245918	0.245539			5347.4	0.116087	0.116179			5335.62	0.328548	0.271127
	5588.57	0.0673905	0.0547266			5457.73	0.147996	0.150273			5462.76	0.202877	0.208437			5473.68	0.279078	0.303605			5518.24	0.0971519	0.0698201			5525.98	0.211822	0.228957			5491.92	0.108987	0.116891			5479.82	0.331829	0.267563
	5735.64	0.04361	0.0449148			5601.36	0.121472	0.132853			5606.52	0.189758	0.203144			5617.72	0.242283	0.247119			5663.45	0.085704	0.0754378			5671.4	0.182713	0.188107			5636.44	0.108227	0.0849029			5624.03	0.299451	0.265349
	5882.71	0.0334618	0.0300828			5744.98	0.115715	0.109232			5750.27	0.166109	0.178328			5761.77	0.227833	0.254162			5808.67	0.0766917	0.0685836			5816.82	0.171002	0.141519			5780.97	0.101447	0.0561713			5768.24	0.216535	0.209018
	5986.54	0.0285356	0.0358782			5846.39	0.104862	0.104685			5894.03	0.128175	0.148057			5905.81	0.220014	0.2324			5861.03	0.0966615	0.0836156			5962.24	0.109352	0.104978			5925.49	0.0804741	0.0557262			5912.44	0.244351	0.206257
	6122.94	0.0361883	0.0315397			5988.99	0.0901675	0.104133			6037.79	0.107901	0.116974			6049.85	0.191827	0.20289			6003.98	0.0878166	0.0758408			6107.66	0.115302	0.0867912			6070.02	0.0877867	0.0556423			6056.65	0.242665	0.200106
	Averages	Ray 1				AVERAGES	Ray 2				AVERAGES	Ray 3				Averages	Ray 4				Averages	Ray 5				Averages	Ray 7				Averages	Ray 8				Averages	Ray 9				Averages	All Rays				Averages	All Rays
	Distance::Distance!!R	Channel_1::ChA-T1!!R	Channel_2::ChA-T2!!R			Distance::Distance!!R	Channel_1::ChA-T1!!R	Channel_2::ChA-T2!!R			Distance::Distance!!R	Channel_1::ChA-T1!!R	Channel_2::ChA-T2!!R			Distance::Distance!!R	Channel_1::ChA-T1!!R	Channel_2::ChA-T2!!R			Distance::Distance!!R	Channel_1::ChA-T1!!R	Channel_2::ChA-T2!!R			Distance::Distance!!R	Channel_1::ChA-T1!!R	Channel_2::ChA-T2!!R			Distance::Distance!!R	Channel_1::ChA-T1!!R	Channel_2::ChA-T2!!R			Distance::Distance!!R	Channel_1::ChA-T1!!R	Channel_2::ChA-T2!!R			Distance::Distance!!R	Channel_1::ChA-T1!!R	Channel_2::ChA-T2!!R			Distance::Distance!!R	Channel_1::ChA-T1!!R	Channel_2::ChA-T2!!R
	nm	LOV-1:mScarlet	PKD-2::GFP			nm	LOV-1:mScarlet	PKD-2::GFP			nm	LOV-1:mScarlet	PKD-2::GFP			nm	LOV-1:mScarlet	PKD-2::GFP			nm	LOV-1:mScarlet	PKD-2::GFP			nm	LOV-1:mScarlet	PKD-2::GFP			nm	LOV-1:mScarlet	PKD-2::GFP			nm	LOV-1:mScarlet	PKD-2::GFP			nm	LOV-1:mScarlet	PKD-2::GFP			nm	LOV-1:mScarlet	PKD-2::GFP
	0	0.106438	0.204553			0	0.0712719	0.178511			0	0.0417898	0.0784101			0	0	0			0	0.00961381	0.13515			0	0.0598067	0.235767			0	0.0461693	0.251245			0	0	0			0	0.0418862	0.135455			0	0	0.142579
	148.365	0.553615	0.636833			144.3	0.712441	0.792296			143.757	0.440229	0.411206			144.044	0.472444	0.510452			145.217	0.240371	0.349738			145.421	0.260076	0.415695			144.524	0.441847	0.587535			144.206	0.296038	0.313971			144.979	0.427133	0.502216			0.144979	0.501914	0.589316
	296.729	0.700291	0.706988			288.6	1	0.903785			287.514	0.575331	0.55876			288.088	1	1			290.434	0.548536	0.613641			290.841	0.616339	0.756672			289.048	1	0.992727			288.412	0.666965	0.705295			289.958	0.763433	0.779733			0.289958	0.940059	0.927349
	445.094	0.506029	0.592282			432.899	0.567054	0.66718			431.271	0.303624	0.329545			432.132	0.738627	0.766644			435.65	0.463004	0.601371			436.262	0.480736	0.729686			433.573	0.83635	1			432.618	0.610681	0.626292			434.937	0.563263	0.664125			0.434937	0.67927	0.786531
	593.458	0.323302	0.49169			577.199	0.271544	0.410448			575.027	0.0910105	0.178876			576.177	0.271061	0.403146			580.867	0.307324	0.444092			581.682	0.406363	0.63413			578.097	0.396123	0.638314			576.824	0.312047	0.33797			579.916	0.297347	0.442333			0.579916	0.332824	0.516376
	741.823	0.265579	0.412634			721.499	0.111262	0.238264			718.784	0	0.062526			720.221	0.107149	0.297589			726.084	0.166269	0.340665			727.103	0.248528	0.479682			722.621	0.0942234	0.295297			721.029	0.17612	0.142067			724.895	0.146141	0.283591			0.724895	0.135828	0.323018
	890.187	0.325528	0.502807			865.799	0.0841347	0.195442			862.541	0.0476377	0.108075			864.265	0.0493059	0.26056			871.301	0.248904	0.424934			872.524	0.149456	0.329965			867.145	0.0158172	0.278745			865.235	0.16448	0.133423			869.875	0.135658	0.279244			0.869875	0.12217	0.317723
	1038.55	0.345452	0.576656			1010.1	0.123711	0.211172			1006.3	0.121907	0.240801			1008.31	0.0698109	0.328903			1016.52	0.329444	0.528369			1017.94	0.15862	0.362217			1011.67	0.0294824	0.300543			1009.44	0.153326	0.141643			1014.85	0.166469	0.336288			1.01485	0.162311	0.387206
	1186.92	0.410248	0.632304			1154.4	0.153644	0.278705			1150.05	0.175183	0.327328			1152.35	0.14859	0.4233			1161.73	0.366463	0.591921			1163.36	0.254338	0.491654			1156.19	0.0732335	0.409928			1153.65	0.241154	0.388627			1159.83	0.227857	0.442971			1.15983	0.242289	0.517152
	1335.28	0.45752	0.636192			1298.7	0.171804	0.274326			1293.81	0.245358	0.377816			1296.4	0.200062	0.541808			1306.95	0.368877	0.632545			1308.79	0.352942	0.582442			1300.72	0.0837672	0.423489			1297.85	0.432072	0.620995			1304.81	0.28905	0.511202			1.30481	0.322015	0.600261
	1483.65	0.535389	0.70287			1443	0.165638	0.257003			1437.57	0.234478	0.384299			1440.44	0.192883	0.559218			1452.17	0.345913	0.587486			1454.21	0.339891	0.617877			1445.24	0.0507143	0.423206			1442.06	0.410037	0.614314			1449.79	0.284368	0.518284			1.44979	0.315915	0.608888
	1632.01	0.635609	0.772148			1587.3	0.166258	0.212325			1581.33	0.203686	0.334025			1584.49	0.150513	0.512222			1597.38	0.40488	0.625958			1599.63	0.246484	0.560705			1589.77	0.0465435	0.309847			1586.26	0.376686	0.554112			1594.77	0.278832	0.485168			1.59477	0.308703	0.56855
	1780.37	0.659108	0.766541			1731.6	0.116243	0.219342			1725.08	0.135448	0.273954			1728.53	0.134389	0.418239			1742.6	0.46739	0.678825			1745.05	0.224	0.517754			1734.29	0.0340209	0.207816			1730.47	0.361644	0.484758			1739.75	0.26653	0.445903			1.73975	0.292675	0.520724
	1928.74	0.614238	0.729205			1875.9	0.122395	0.208864			1868.84	0.117673	0.224688			1872.57	0.12423	0.353201			1887.82	0.457934	0.6545			1890.47	0.231553	0.46694			1878.81	0	0.167907			1874.68	0.354977	0.487308			1884.73	0.252875	0.411577			1.88473	0.274884	0.478912
	2077.1	0.580274	0.756415			2020.2	0.0913336	0.191158			2012.6	0.0744668	0.19166			2016.62	0.0992416	0.287911			2033.03	0.42932	0.583462			2035.89	0.265937	0.491035			2023.34	0.0200839	0.152204			2018.88	0.317199	0.428692			2029.71	0.234732	0.385317			2.02971	0.251247	0.446927
	2225.47	0.644898	0.82533			2164.5	0.0691223	0.18724			2156.35	0.0786517	0.13577			2160.66	0.104234	0.266918			2178.25	0.455326	0.590816			2181.31	0.29905	0.513502			2167.86	0.0925952	0.158437			2163.09	0.341089	0.428743			2174.69	0.260621	0.388344			2.17469	0.284976	0.450614
	2373.83	0.733352	0.824366			2308.8	0.0505775	0.14112			2300.11	0.099453	0.127697			2304.71	0.111042	0.248184			2323.47	0.610337	0.694674			2326.73	0.304051	0.499702			2312.39	0.19338	0.238447			2307.29	0.339716	0.417008			2319.67	0.305238	0.3989			2.31967	0.343106	0.463471
	2522.2	0.821682	0.81371			2453.1	0.0944314	0.122466			2443.87	0.152799	0.169507			2448.75	0.173346	0.327209			2468.68	0.676865	0.774043			2472.15	0.424096	0.537239			2456.91	0.379761	0.377133			2451.5	0.325029	0.364202			2464.64	0.381001	0.435689			2.46464	0.441812	0.508282
	2670.56	0.944803	0.893823			2597.4	0.131742	0.153078			2587.62	0.261338	0.248456			2592.79	0.203145	0.347326			2613.9	0.769815	0.866501			2617.57	0.448947	0.633468			2601.44	0.497494	0.444936			2595.71	0.393712	0.406482			2609.62	0.456375	0.499259			2.60962	0.540012	0.585714
	2818.93	1	0.964784			2741.7	0.192111	0.21128			2731.38	0.450992	0.417651			2736.84	0.334448	0.501012			2759.12	0.912572	1			2762.99	0.690218	0.754182			2745.96	0.652148	0.552152			2739.91	0.379728	0.416452			2754.6	0.576527	0.602189			2.7546	0.696551	0.71109
	2967.29	0.973415	0.968597			2886	0.293482	0.31409			2875.14	0.633396	0.612734			2880.88	0.39861	0.589219			2904.34	1	0.999317			2908.41	0.680507	0.771802			2890.48	0.740237	0.601005			2884.12	0.550744	0.582481			2899.58	0.658799	0.679906			2.89958	0.803738	0.805753
	3115.66	0.976242	1			3030.3	0.452002	0.446188			3018.89	0.739498	0.740168			3024.93	0.544948	0.728963			3049.55	0.95825	0.947436			3053.83	0.78969	0.831218			3035.01	0.747872	0.669914			3028.32	0.659556	0.628008			3044.56	0.733507	0.748987			3.04456	0.901071	0.889898
	3264.02	0.863958	0.889606			3174.6	0.480569	0.491586			3162.65	0.817305	0.869114			3168.97	0.618885	0.854296			3194.77	0.959691	0.928682			3199.25	0.825162	0.806066			3179.53	0.715814	0.599835			3172.53	0.764831	0.804132			3189.54	0.755777	0.780415			3.18954	0.930085	0.928179
	3412.38	0.795077	0.786407			3318.9	0.570082	0.598159			3306.41	1	0.913994			3313.02	0.69576	0.959842			3339.99	0.894142	0.923237			3344.67	0.906872	0.903778			3324.06	0.723662	0.629611			3316.74	0.88993	1			3334.52	0.809441	0.839378			3.33452	1	1
	3560.75	0.692895	0.678239			3463.2	0.585434	0.650471			3450.16	0.983204	1			3457.06	0.730155	0.933867			3485.2	0.826279	0.874281			3490.09	0.928774	0.938323			3468.58	0.690925	0.594406			3460.94	0.839653	0.922805			3479.5	0.784665	0.824049			3.4795	0.967721	0.981328
	3709.11	0.607594	0.659582			3607.5	0.734732	0.804174			3593.92	0.875356	0.843119			3601.1	0.737441	0.99739			3630.42	0.698435	0.76606			3635.51	0.977717	1			3613.11	0.64454	0.642037			3605.15	0.890619	0.902399			3624.48	0.770804	0.826845			3.62448	0.949663	0.984734
	3857.48	0.663812	0.614788			3751.79	0.811994	0.88624			3737.68	0.838239	0.794113			3745.15	0.691939	0.95962			3775.64	0.673193	0.672461			3780.94	0.976237	0.969763			3757.63	0.649684	0.57974			3749.35	1	0.970332			3769.46	0.788137	0.805882			3.76946	0.972245	0.9592
	4005.84	0.510047	0.490325			3896.09	0.895741	1			3881.44	0.802312	0.776998			3889.19	0.642726	0.878452			3920.85	0.66716	0.638485			3926.36	0.946241	0.931541			3902.15	0.649888	0.501424			3893.56	0.965123	0.957527			3914.44	0.759905	0.771844			3.91444	0.935463	0.917739
	4154.21	0.494562	0.491301			4040.39	0.881388	0.956669			4025.19	0.731174	0.66654			4033.24	0.589278	0.798291			4066.07	0.607967	0.552631			4071.78	1	0.938744			4046.68	0.568118	0.495638			4037.76	0.899789	0.918861			4059.41	0.721535	0.727335			4.05941	0.885473	0.863524
	4302.57	0.382099	0.392662			4184.69	0.854158	0.865913			4168.95	0.558481	0.489071			4177.28	0.605426	0.863274			4211.29	0.457274	0.466206			4217.2	0.913769	0.925198			4191.2	0.413524	0.313924			4181.97	0.849418	0.815234			4204.39	0.629269	0.641435			4.20439	0.765265	0.758893
	4450.94	0.354636	0.356745			4328.99	0.786846	0.807384			4312.71	0.437493	0.389047			4321.32	0.557111	0.794381			4356.5	0.390921	0.338011			4362.62	0.899763	0.931044			4335.73	0.330631	0.231163			4326.18	0.774154	0.659508			4349.37	0.566444	0.56341			4.34937	0.683415	0.663855
	4599.3	0.289716	0.281927			4473.29	0.646826	0.66326			4456.46	0.37747	0.360086			4465.37	0.5316	0.706208			4501.72	0.300238	0.284318			4508.04	0.817466	0.789372			4480.25	0.267686	0.194757			4470.38	0.749843	0.562076			4494.35	0.497606	0.48025			4.49435	0.593729	0.562561
	4722.61	0.271304	0.280232			4617.59	0.527194	0.56446			4600.22	0.378089	0.352773			4609.41	0.546191	0.744976			4646.94	0.249684	0.242416			4653.46	0.596597	0.663173			4624.77	0.205756	0.19389			4614.59	0.665716	0.529252			4636.2	0.430066	0.446396			4.6362	0.505736	0.521325
	4870.19	0.175476	0.150554			4761.89	0.467122	0.448225			4743.98	0.388565	0.344258			4753.46	0.518986	0.627341			4792.15	0.180443	0.178222			4798.88	0.532058	0.562754			4769.3	0.148036	0.116622			4758.79	0.598306	0.463473			4781.08	0.376124	0.361431			4.78108	0.435458	0.417832
	5017.77	0.099202	0.105247			4906.19	0.356113	0.366844			4887.73	0.361864	0.295765			4897.5	0.478354	0.612648			4937.37	0.155992	0.17769			4944.3	0.434357	0.469433			4913.82	0.0978265	0.0795135			4903	0.616278	0.47897			4925.96	0.324998	0.323264			4.92596	0.36885	0.371342
	5165.35	0.057392	0.0426245			5050.49	0.272779	0.245563			5031.49	0.310605	0.245945			5041.55	0.490669	0.624679			5082.59	0.163612	0.144187			5089.72	0.427051	0.421822			5058.35	0.0954064	0.107637			5047.21	0.474252	0.3364			5070.84	0.286471	0.271107			5.07084	0.318654	0.307812
	5294.44	0.0555651	0.0505415			5194.79	0.203828	0.196776			5175.25	0.247264	0.145302			5185.59	0.42469	0.552442			5227.8	0.0837058	0.0950986			5235.14	0.391212	0.370572			5202.87	0.0662554	0.0330815			5191.41	0.443111	0.240801			5213.41	0.239454	0.210577			5.21341	0.257399	0.234083
	5441.51	0.0382829	0.0200023			5339.09	0.119234	0.0971381			5319	0.178372	0.100917			5329.63	0.395722	0.446601			5373.02	0.0491556	0.0410537			5380.56	0.24301	0.255465			5347.4	0.0592406	0.091271			5335.62	0.4059	0.204034			5358.23	0.186115	0.15706			5.35823	0.187906	0.168896
	5588.57	0.0697021	0.0412196			5457.73	0.0999735	0.0785025			5462.76	0.184799	0.144528			5473.68	0.274635	0.306034			5518.24	0.0308854	0.00184857			5525.98	0.182338	0.22878			5491.92	0.0487027	0.0923438			5479.82	0.411265	0.196593			5499.84	0.162788	0.136231			5.49984	0.157515	0.143525
	5735.64	0.0270422	0.0248083			5601.36	0.0541184	0.0488648			5606.52	0.163608	0.136165			5617.72	0.211262	0.178236			5663.45	0.0136043	0.0102468			5671.4	0.13054	0.163042			5636.44	0.0475742	0.0441161			5624.03	0.358322	0.19197			5644.57	0.125759	0.099681			5.64457	0.109273	0.0990048
	5882.71	0.00883718	0			5744.98	0.0441657	0.00867547			5750.27	0.125406	0.0969511			5761.77	0.186375	0.194169			5808.67	0	0			5816.82	0.109701	0.0880708			5780.97	0.037512	0.000797546			5768.24	0.222741	0.0743572			5789.3	0.0918422	0.0578777			5.7893	0.0650846	0.0480859
	5986.54	0	0.00969347			5846.39	0.025403	0.000939265			5894.03	0.0641268	0.0491174			5905.81	0.172909	0.144933			5861.03	0.0301452	0.0224724			5962.24	0	0.0292675			5925.49	0.00638405	0.000126446			5912.44	0.268224	0.0685924			5911.75	0.070899	0.0406427			5.91175	0.0377991	0.0270927
	6122.94	0.0137282	0.00243678			5988.99	0	0			6037.79	0.031377	0			6049.85	0.124364	0.0781663			6003.98	0.0167934	0.0108493			6107.66	0.0105861	0			6070.02	0.0172374	0			6056.65	0.265468	0.0557492			6054.73	0.0599442	0.0184002			6.05473	0.0235266	0
